# Supplementary material for: Short-term power prediction of photovoltaic power stations based on Kepler optimization algorithm and VMD-CNN-LSTM model
Source: PLoS One. 2025 Sep 25;20(9):e0329821. doi: 10.1371/journal.pone.0329821 (PMC12463232; doi:10.1371/journal.pone.0329821)
Supplement: S1 File — (CSV) [file pone.0329821.s001.csv]

��̫�����ն�	������ն�	ˮƽ���ն�	����	��ѹ	ʪ��	���繦��
18	0	13	-1.2	912.1	24.5	0.375267
75	4	32	-0.2	912.1	22.3	2.060133
147	13	48	0.1	912.3	21.3	4.787333
230	19	59	0	912.2	21.7	8.234666
319	20	71	0.3	912.5	20.7	11.593133
415	20	81	1.6	912.3	18.6	15.271533
500	20	89	2.5	912.3	17.6	18.466
570	20	93	3.6	912.4	16.1	21.480267
636	27	99	5	912.3	13.5	24.667334
702	29	100	6	912.1	11.7	27.691933
763	31	104	6.5	912	11.3	30.4786
811	34	110	7.7	911.8	10.9	32.6912
857	36	116	8	911.9	11.9	34.475864
919	40	115	8.2	911.9	11	36.25653
958	46	113	9.3	911.9	9.2	37.803333
1007	54	120	9.6	911.8	8.8	38.904667
1025	61	123	9.7	911.8	8.4	40.294334
1024	70	132	10.2	911.5	8.1	41.012596
1052	79	135	10.3	911.3	6.8	41.8248
1087	89	128	10.5	911.3	5.9	42.486664
1112	102	133	10.3	911.1	5.8	42.7602
1100	100	207	10.7	910.9	4.9	43.000866
1113	111	177	11.2	910.8	4.6	42.979797
1109	125	132	11.4	910.7	4.6	42.5934
1089	137	128	11.4	910.5	4.9	41.809998
1084	157	122	11.9	910.5	4.5	40.904667
1052	168	117	12.3	910.4	3.7	40.317398
1032	186	111	12.3	910.1	2.8	39.39933
998	195	115	12	910.1	3.1	37.97113
948	199	121	11.5	910	6	36.63993
875	203	119	11.9	910	5.6	34.398
827	218	114	11.7	909.9	6	32.509598
765	223	112	11.9	909.8	6.3	30.535532
705	226	104	12.2	909.7	5.3	28.101067
645	204	103	11.8	909.6	5.8	25.521532
594	198	94	12	909.7	6	22.7282
545	204	82	12.1	909.7	5.8	20.174599
463	179	77	12	909.7	5.7	16.375465
398	175	71	11.9	909.8	5.7	13.631133
301	151	59	11.8	909.7	5.8	9.935
208	112	52	11.7	909.6	5.6	6.828933
126	70	41	11	909.8	6.3	3.702667
57	27	25	10.5	910	7.5	1.4042
13	3	8	9.6	910.1	8.3	0.137067
5	0	4	-2.1	909	14	0.016067
28	0	17	-1.8	909.2	14.3	0.504733
77	3	34	-1.7	909.2	14.1	2.159467
150	12	52	-1.8	909.2	14.5	4.8732
238	17	67	-1.1	909.1	13.1	8.4658
334	18	78	-0.5	909	13.3	12.093866
436	17	84	0.9	909.1	11.3	15.634666
523	18	94	2.5	908.8	9.6	19.287733
583	17	104	3.2	908.7	10	21.535067
649	17	102	5	908.5	8.5	24.9998
706	18	104	6.7	908.6	6.1	27.921398
759	18	119	9	908.6	4.5	30.529467
709	19	135	9.7	908.4	3.7	31.200666
737	19	154	10.4	908.4	3	30.132065
807	22	158	11.4	908.3	2.6	31.216398
916	25	151	10.2	908.1	3.6	34.754066
995	25	143	10.5	908.1	3.2	38.85413
1045	28	140	11.4	908	2.4	39.4964
1028	36	155	11.2	907.9	2.4	40.3278
947	38	164	11.3	907.8	1.9	40.18193
1147	47	151	12	908	1.9	42.7824
1010	51	154	12.1	907.9	1.8	41.515865
1142	56	230	12.3	907.8	1.5	43.064198
1153	64	192	12.2	907.7	1.7	44.0254
1129	77	129	11.4	907.7	2.7	43.996666
1111	89	118	11.4	907.5	2.9	43.260532
1091	103	111	12	907.4	2.3	42.40813
1075	116	109	12.2	907.3	1.7	41.665264
1054	129	107	12.6	907	1.8	39.995132
1038	140	118	13.4	907	1.2	39.079
1011	152	132	13.3	906.7	1	31.058998
886	148	131	13.6	906.4	0.8	32.183132
850	161	143	13.4	906.4	0.4	30.623066
687	134	154	13	906.2	0.2	24.311867
774	187	122	13	906.2	0.5	29.894266
694	180	87	13.2	906.3	0.3	27.540333
644	176	82	13.2	906.3	0.4	24.515732
579	174	78	13.1	906.1	0.4	21.378532
498	155	73	13	906.1	0.8	18.001066
410	145	68	12.9	906	0.9	14.448066
322	130	60	12.7	906.1	1.3	11.1434
233	111	50	12.6	906	1	7.680733
145	78	38	12.3	905.9	1.6	4.4444
55	28	21	11.8	905.9	1.9	1.359
7	2	5	11	905.9	2.7	0.0334
8	0	5	-1.1	904.6	15.4	0.066867
36	1	21	-0.8	904.7	15.5	0.795333
83	3	37	-0.2	904.9	14.8	2.494067
148	8	54	0.3	904.9	14.9	4.962667
230	15	68	0.9	905	13.6	8.487266
317	17	81	0.3	905.3	13.8	11.8846
408	16	90	0.7	905.5	14	15.217333
494	17	99	1.4	905.6	12.7	18.4432
571	17	106	2.1	905.6	12	21.671932
634	16	113	3.1	905.7	11.1	24.671534
686	18	119	4.2	906	9.6	27.354465
739	17	125	5.7	906	8.3	29.890932
792	17	129	7.9	906.2	6.4	32.038998
839	18	132	9.3	906.3	5.2	33.732063
892	19	134	9.8	906.3	4.6	35.315468
942	18	136	10.1	906.5	4.7	36.9936
972	23	142	9.7	906.4	4.7	38.490463
1000	22	143	10.3	906.5	4.3	39.687134
1009	20	150	10.8	906.5	4.1	40.350063
991	24	158	10.5	906.9	4.2	40.0478
1062	26	166	10.7	906.8	3.9	40.238598
1085	29	157	11.4	906.9	3.4	42.4528
1094	26	234	11.9	906.9	3.2	42.342133
1105	30	193	11.8	906.8	3	42.672733
1088	36	148	12.6	906.8	2.5	42.658066
1082	46	144	11.8	906.6	2.8	42.36613
1066	56	137	12	906.8	2.8	41.976597
1045	62	132	12.3	906.7	2.6	41.296467
1029	74	128	12.6	906.6	3.1	40.1922
989	82	124	13.4	906.6	2.4	38.731464
959	92	124	13.4	906.6	2.4	37.230064
907	103	118	13.1	906.6	2.3	35.959663
850	113	113	13.2	906.6	2.3	34.100533
777	119	109	13.1	906.8	2.6	31.985998
728	126	108	13	906.9	2.8	29.543333
681	119	103	12.9	906.8	2.5	27.036066
642	118	98	12.7	907	3.2	24.086266
565	116	92	13	907.1	3.2	21.113667
496	106	87	12.9	907.2	3	17.812466
410	103	77	12.4	907.5	3.7	14.305599
313	89	68	12.2	907.7	3.6	10.613066
211	68	57	12	907.7	4.3	7.022933
124	44	43	11.7	907.9	4.4	3.6794
56	16	26	11.3	908	4.6	1.480933
18	3	11	10.7	908.3	5.1	0.267733
11	2	7	3	912.7	17.1	0.145467
60	2	23	3.1	913	18	1.359867
131	6	39	3.7	913.2	16.3	4.0256
208	9	52	5.4	913.2	14.2	7.269733
280	13	61	5.9	913.1	13	10.688666
363	14	69	5.8	913.4	13.5	14.451933
480	12	80	5.8	913.3	13.6	18.022066
591	14	95	6.2	913.5	13.3	19.090666
591	13	92	6.8	913.5	13	23.027733
665	11	94	8.3	913.5	10.9	26.6558
761	14	103	9.5	913.3	9.8	29.984598
824	13	116	9.9	913.2	9.2	32.6308
813	16	125	11.2	913.1	7.1	33.347866
825	16	133	11.5	913	6.7	34.045067
917	17	134	11.7	913.1	6.8	35.593998
903	16	140	12.2	912.7	6.5	36.015465
876	16	151	12.4	913	6.8	38.9242
986	17	173	13.2	912.8	5.9	39.5994
1071	16	191	13.2	912.7	5.7	41.238865
982	18	222	13.3	912.7	5.3	39.339466
1028	20	220	13.5	912.7	4.8	41.347134
1064	20	219	13.5	912.5	4.9	41.302864
972	20	280	13.4	912.4	5	40.92673
1067	20	236	13.7	912	4.6	43.9694
1154	21	194	13.7	912	4.4	43.51493
1139	24	178	14.5	911.8	3.8	43.8042
1117	27	165	14.7	911.6	3.6	44.780464
1100	31	162	14.7	911.4	3.4	43.6702
1020	41	170	14.2	911.3	2.6	36.1712
996	46	180	14.7	911.1	2.4	37.790066
868	51	168	14.8	910.8	1.3	33.662197
630	37	181	15	910.6	6553.4	30.282131
785	53	191	15	910.4	6553.4	30.9182
647	59	174	14.7	910.4	0.2	25.0744
592	51	174	14.7	910.5	0.6	18.323933
597	69	182	15.1	910.4	0.9	20.813066
600	72	178	15.1	910.4	0.4	16.415466
261	17	151	14.8	910.4	0.6	12.641066
242	19	143	14.2	910.3	1.4	9.676466
302	37	121	14.4	910.4	1.5	7.3154
157	12	103	14.1	910.2	1.6	5.762867
128	15	84	13.7	910.4	2.1	4.8796
104	18	63	13.6	910.5	2.9	4.3816
76	21	41	13.3	910.5	4.1	2.564
55	27	25	12.9	910.8	4.7	1.026067
3	2	2	12.2	910.8	5.1	0.001333
6	0	5	2.1	914.5	23.9	0.0086
22	0	15	2.7	914.6	23.7	0.448333
109	4	39	2.7	914.7	23.1	3.1914
185	9	52	2.8	914.9	23	6.5364
272	11	64	3.7	915.1	21	10.147266
365	11	73	5	915.1	18.2	13.561733
456	12	82	5.9	915.1	17.3	17.000334
547	13	94	5.3	915.1	18.6	20.778534
630	11	109	5.7	915.2	18.7	24.094732
661	10	112	6.5	915.3	17.8	25.003199
720	12	112	7.1	915.3	16.7	28.668333
774	12	115	8.1	915.1	14.9	31.463732
816	13	117	8.2	915	14.1	31.358799
890	11	115	9.4	914.9	12.9	36.516933
953	11	109	10.5	914.8	11.6	38.2222
991	11	110	11.6	914.6	9.4	39.56013
1030	11	109	12.5	914.4	7.8	40.9972
1053	12	113	13.4	914.1	6.5	41.7964
1057	15	120	13.4	914	5.8	42.77373
1094	14	120	14	913.8	4.5	43.5458
1098	13	129	14.7	913.6	4.9	43.73093
1100	15	143	14.2	913.5	6	43.568996
1116	15	232	14.6	913.1	5.2	43.773533
1110	14	171	15.1	912.9	5.3	43.612198
1092	16	142	14.9	912.8	5.2	43.14273
1062	16	140	15.2	912.4	4.9	42.71173
1039	17	140	15.2	912.1	4.9	41.67353
1025	18	141	15.7	912	5	40.625797
995	19	144	15.6	911.7	5.2	38.995132
956	19	144	16.2	911.4	4.6	37.448067
908	23	144	16.1	911.2	4.8	35.895996
861	26	141	16.7	910.9	4.1	34.023266
785	29	135	16.3	910.9	4.4	32.027466
731	34	129	16.8	910.5	3.2	29.9606
686	38	125	16.7	910.4	2.8	27.592
630	46	117	16.8	910.2	2.4	25.128933
596	37	106	16.8	910.2	1.3	22.762066
534	57	100	16.9	910.2	1.1	19.692533
445	58	95	16.8	910	2.9	16.016733
356	54	85	16.8	909.9	3.7	12.572333
275	49	74	16.5	910	3.7	9.512066
171	34	60	16	910.2	3.9	6.119733
109	24	44	15.5	910.2	4	3.425533
63	15	28	15.2	910.1	4.1	1.506933
16	2	11	14.6	910	4.5	0.2238
10	0	9	2.7	913.5	18.3	0.085067
24	0	22	3	913.4	18.6	0.614067
58	0	43	3.3	913.8	18.3	1.924333
106	3	67	3.5	913.9	17.5	3.6832
150	5	87	3.7	914	17.8	5.447333
206	6	110	4.1	914.1	16.7	7.678533
243	7	130	4.3	914.3	16.2	9.663067
305	8	153	4.7	914.3	15.5	12.0192
370	8	182	5.5	914.2	14.3	15.053599
405	9	196	5.9	914	13.7	16.720667
457	11	214	6.3	913.8	13	19.074865
464	11	223	6.9	913.6	12	19.818533
563	11	248	7.7	913.6	10.7	23.062666
595	11	263	8.8	913.4	9.3	25.636133
694	12	274	9.7	913.2	7.9	28.1468
841	15	298	11	913	6.6	33.53253
607	12	271	11.5	912.8	5.7	27.790333
679	11	300	12.6	912.6	4.7	27.949133
947	14	338	13.4	912.4	3.9	36.02133
974	16	298	13.9	912.3	4	39.557266
949	17	275	14.1	912	3.6	37.593998
925	16	290	14.4	911.9	3.3	35.908066
872	14	355	14.7	911.7	2.8	33.506332
800	15	335	15	911.5	2.5	33.161865
715	15	311	15.1	911.2	2.9	30.065065
577	10	316	15.5	911.1	2.5	25.554798
561	11	316	15.1	910.6	3.2	21.323465
878	16	408	15.6	910.6	2.5	33.200268
819	19	357	15.9	910.2	2.2	33.1868
724	17	302	15.6	910.3	2.6	27.8842
607	17	276	15.6	910.1	2.4	24.304132
598	16	275	16.1	910	2.4	23.232265
384	10	252	15.7	910	2.5	17.413198
350	8	241	15.8	909.9	2.5	13.612866
280	6	230	15.4	909.8	2.9	12.292866
240	4	196	15.1	909.8	3	11.201199
165	3	152	15.2	909.8	3.3	7.350066
126	2	122	15.2	909.6	3	5.543533
119	1	113	15.1	909.9	3.2	4.915133
90	1	89	14.9	909.9	3.3	3.707667
69	1	65	14.7	909.8	3.7	2.6098
65	2	53	14.7	909.9	3.8	2.187067
55	1	46	14.6	909.9	3.8	1.733867
27	1	25	14.3	910	4.2	0.7114
10	1	10	13.7	910.2	4.5	0.074267
13	1	11	1.3	912.2	19.3	0.1686
38	0	32	1.4	912.2	19.6	1.156667
71	1	52	1.6	912.4	20	2.732867
125	3	80	1.9	912.7	18.6	4.525667
163	5	96	2.2	912.9	18.2	6.131067
281	8	130	2.6	912.7	18.1	10.0654
316	8	135	4	912.9	16.7	11.735399
348	10	151	3.7	912.7	16	13.282866
530	11	190	4.4	912.8	15.9	19.6108
536	10	192	5.7	912.6	13.9	21.4362
618	12	209	7.4	912.6	11.3	25.114466
668	12	218	9.1	912.4	9.5	27.440866
733	12	223	11.6	912.3	7.2	30.111532
784	13	226	10.6	912.1	7.3	31.781265
833	12	230	12.4	911.9	6.4	33.311264
863	14	231	11.9	911.8	6.2	34.721664
897	15	234	11.8	911.7	6.2	36.099667
914	17	238	11.5	911.6	6.2	36.926064
944	17	240	11.1	911.5	7.3	37.89
941	16	238	11.4	911.4	7.1	38.398132
960	15	236	12.5	911.3	5.8	38.64933
1021	14	231	12.6	911	5.5	39.60633
1046	16	293	12.6	910.9	5.5	40.612064
1035	14	227	12.7	910.7	5.4	40.5378
1020	15	202	13.4	910.5	4.9	40.4968
1000	16	197	13.6	910.4	4.6	40.0722
990	21	196	13	910.2	4.9	39.249798
970	17	193	13.5	910	4.6	38.318665
966	17	186	13.9	910	4.1	37.539734
937	17	180	13.6	909.7	4.8	36.5998
900	18	173	14	909.7	4.2	35.2706
859	0	142	14.1	909.6	4.1	33.580997
831	620	140	14.1	909.6	3.6	31.754398
779	606	138	14	909.4	4	29.751799
701	565	130	14.3	909.5	4.2	27.014399
641	538	124	14.3	909.4	4	24.473131
557	478	114	14	909.5	3.9	21.847532
502	438	107	13.8	909.4	4.4	18.813133
453	422	99	13.8	909.5	4.5	15.793466
364	360	88	13.7	909.5	4.5	12.865666
307	315	80	13.7	909.6	4.6	9.946733
288	304	77	13.7	909.6	4.5	5.271333
264	280	74	13.7	909.6	4.8	3.436867
76	10	47	13.2	909.6	4.8	2.009667
100	119	39	13.1	909.7	5.3	1.0596
52	16	33	12.7	909.9	5.6	0.0964
14	1	10	0.4	913.5	25.2	0.199867
41	14	28	0.7	913.8	25.4	1.1712
84	54	46	0.4	913.7	26.1	2.790067
138	107	62	0	913.9	26.4	4.831133
210	171	76	0.7	914.2	26	7.792533
297	231	90	1.7	914.3	24.1	11.3906
383	283	101	2.3	914.2	23.2	14.7592
460	325	110	2.4	914.1	22.4	17.964666
537	367	117	3.1	914.1	21.3	21.122532
600	418	122	4.6	914.2	18.8	24.1324
653	455	126	5.7	914	16.9	26.720133
710	497	129	7	913.8	15.5	29.253666
764	525	133	7.3	913.8	15.7	31.6824
823	556	131	8	913.5	14.8	33.9226
891	605	130	8.5	913.5	14.1	36.152798
935	627	133	9.4	913.6	12.4	37.577396
958	638	137	10	913.5	11.9	38.538998
942	608	144	10.5	913.4	11.2	37.72853
1001	658	141	11.2	913.3	10.4	34.150333
962	637	135	11.1	913.2	10.6	40.686333
1008	667	140	11.8	913.1	9.7	41.134933
982	636	142	12.1	912.9	9.8	39.452
1109	751	225	11.6	912.8	9.9	43.1858
1107	770	144	12.4	912.6	9.7	43.099464
1093	775	131	12.1	912.4	10.1	42.630398
987	695	126	11.8	912.5	10.4	40.625797
1005	721	126	12.5	912.2	9.3	40.536
892	609	123	12.2	912.1	9.1	39.152733
1053	822	116	12.9	912	8.6	41.32933
1008	792	112	12.6	911.9	9.2	39.365265
906	710	112	12.5	911.9	8.8	37.287197
885	698	123	12.8	911.7	8.5	34.674534
834	693	129	13.1	911.8	8	33.047264
691	600	104	13.2	911.6	7.7	29.319733
739	708	114	13	911.5	7.5	30.7574
663	631	112	13.2	911.7	7.3	27.4452
662	657	118	12.9	911.7	7	25.994066
580	593	106	13.4	911.9	7.2	22.930199
512	566	87	13.5	911.8	6.8	19.365133
438	537	79	13.2	911.8	6.9	16.0378
337	448	70	13.2	911.9	7.6	12.4276
255	388	60	12.6	911.9	8.3	9.0004
92	112	35	12.5	912	8	3.923067
73	127	25	12.1	912.2	9	2.251
39	73	16	11.9	912.3	9	0.924467
29	70	11	-1.5	916.6	35.9	0.492533
97	229	22	-0.9	916.8	34	2.522
165	332	31	-0.4	916.8	32.8	5.324867
239	400	37	0.5	916.9	31	9.121866
329	462	43	0.9	916.9	30.2	12.828866
421	486	49	1.9	916.9	28.1	16.365932
513	513	54	3	917	25.7	19.778198
593	551	58	4	917	23.1	22.957933
657	584	64	4.4	916.9	21.8	25.8888
716	614	67	5.2	916.9	19.8	28.744598
757	630	70	5.6	917	19.3	31.314264
801	651	72	6.6	916.9	17.4	33.6954
850	672	75	6.9	916.9	16.9	35.701534
903	676	78	7.2	916.8	16.4	37.466534
955	695	82	8.1	916.6	14.5	38.9988
992	716	84	8.6	916.6	13.9	40.2478
1018	730	85	8.9	916.5	13.5	41.4678
1040	750	86	9.9	916.2	12.8	42.748264
1071	785	90	9.4	916.2	13.2	43.484398
1085	792	91	9.6	916.2	13.5	43.8068
1101	811	92	11.2	916.1	11	43.99753
1123	823	97	11.5	916	10	44.34333
1133	801	195	11.5	915.9	9.7	44.544662
1133	813	113	11.3	915.8	9.1	44.6914
1121	828	90	12.2	915.6	7.8	44.430332
1111	849	87	11.7	915.4	8.4	43.961067
1099	855	90	11.8	915.1	7.6	43.809933
1087	853	92	11.4	914.9	7.2	43.023
1052	829	97	12.1	915	6.8	41.856598
1010	793	103	12.5	915	5.6	40.1208
954	757	107	12.6	914.9	5.9	38.302532
901	733	114	12.7	914.9	4.4	36.108532
823	694	118	11.9	915	6.1	33.8724
742	651	113	12.9	914.8	5.2	31.699133
686	617	115	12	914.8	6.1	29.100332
657	600	111	11.9	914.7	5.8	26.899666
611	586	101	12.2	914.7	5.3	24.685598
543	530	94	12.1	914.8	4.4	21.318132
471	482	84	12.8	915	3.3	18.184532
411	470	77	12.1	915	5.1	15.284933
319	394	68	11.9	914.9	5.3	11.718866
224	299	57	11.9	915	5.1	8.211133
142	197	46	11.8	915	5.8	4.990733
74	99	31	11.5	915.2	5.9	2.3596
26	22	15	11.1	915.3	6	0.590333
11	1	10	2.5	919.4	26.4	0.0998
30	1	26	2	919.7	27.3	0.893267
58	0	44	2.1	919.8	30.5	1.929867
65	9	43	1.9	920	31.6	2.092667
71	2	59	2.1	920.1	31.1	3.0862
169	42	109	2.6	920.3	30.9	8.9622
294	131	116	4.2	920.3	28.1	12.8886
299	147	106	4.6	920.1	27.6	16.753065
301	120	107	4.7	920.1	25.6	18.0972
680	447	119	5.4	920.3	23.8	18.642733
735	465	141	6	920.4	21.9	25.459131
828	496	186	6.3	920.3	20.6	35.48
862	463	205	6.9	920.3	19.3	33.2504
410	103	176	7.3	920.3	18.1	26.769665
946	487	198	7.7	920.4	17	38.20213
764	368	160	8.2	920.2	16.1	35.384197
977	543	144	8.7	920.2	15.3	41.082333
991	568	140	8.8	920	14.7	41.9016
1034	618	135	8.9	919.9	14.5	43.4222
1065	654	134	9.7	919.9	13.6	44.273533
1082	671	130	10	919.6	12.1	43.377533
1090	679	127	10.3	919.5	11.1	43.62753
1096	659	217	10.2	919.4	11.8	44.0296
1081	659	135	11.1	919.1	10.9	44.007133
1085	683	119	10.7	919.1	12.5	44.146866
1087	728	109	10.3	918.9	13.7	44.562798
1083	765	98	10.5	918.7	13.9	44.106
1074	785	93	10.5	918.7	14	43.5016
1051	798	89	10.7	918.2	13.3	42.639465
1037	812	86	10.9	918.4	12.2	41.60533
1000	826	78	11.8	918	10.4	40.259197
950	843	75	11.7	918.1	10.6	38.598534
880	841	71	11.9	918	10.4	36.8004
810	831	68	11.5	917.8	9.8	28.539532
757	812	66	11.8	917.9	9.1	27.151133
713	771	61	12	917.8	7.7	30.192064
673	764	60	11.3	917.9	8.8	27.429867
616	721	57	11.1	917.9	10.7	24.191198
544	680	51	11.8	917.9	9.7	21.294933
460	646	46	11.7	917.9	10	18.136465
374	589	43	11.1	917.9	10.2	14.526466
286	528	38	10.9	917.9	11.1	10.837866
205	457	32	10.8	918	11.1	7.3196
131	363	25	10.6	918	11.9	4.150533
62	219	14	10.9	918	11.1	1.503067
15	65	5	10.3	918.2	12.4	0.103467
6	0	4	-0.1	917.5	23.5	0.044533
44	105	14	-0.5	917.6	23.7	0.866667
103	186	24	0	917.8	23.8	2.9726
166	250	32	0.6	917.8	23.1	5.723666
232	293	39	1.1	917.9	21.9	9.624733
325	339	45	1.7	917.8	20.3	13.2044
420	359	51	2.3	917.8	19.7	16.831533
510	385	55	3.2	917.9	17.8	20.187332
591	451	58	4.1	917.8	17	23.401667
660	465	62	4.5	917.6	16.6	26.507198
714	486	65	5.7	917.7	14.2	29.430733
755	500	67	6.6	917.8	12.9	31.9858
802	520	68	7.4	917.8	11.7	34.1752
848	540	69	9	917.8	10.1	35.977665
901	547	70	10	917.6	8.5	37.694263
953	570	71	10.1	917.5	8.2	39.236065
990	592	73	11.1	917.3	6.7	40.527397
1012	605	73	11.6	917.2	6.7	41.702396
1031	628	75	12.3	917.1	7	42.71553
1055	651	76	12.5	916.8	6.6	43.458866
1078	672	77	13	916.8	5.8	44.15053
1108	690	82	12.3	916.6	6.9	44.955997
1123	699	88	12.4	916.4	6.5	45.4078
1129	680	189	12.9	916.4	5.8	45.869267
1130	692	97	13	916.2	5.2	45.709534
1128	710	85	11.9	915.9	6	45.9404
1119	735	82	12.3	915.7	5.3	45.403465
1107	751	83	12.5	915.6	5.2	44.882664
1089	756	83	12.4	915.5	5.1	44.042065
1069	770	80	12.8	915.4	4.7	42.945065
1044	775	78	13.2	915.3	4.3	41.95353
1006	785	74	13.1	915	4.4	40.508465
953	791	74	13.3	915.2	3.6	38.818466
887	788	73	13	914.8	3.7	37.1886
815	774	70	13.2	914.7	3.4	35.055264
760	769	67	13.1	914.7	3	32.7384
713	716	63	13.2	914.7	3.1	30.2654
673	708	60	13.2	914.6	2.6	27.549067
620	679	58	13	914.7	3.8	24.485533
550	635	53	13.4	914.6	3.3	21.3718
465	601	50	12.7	914.5	4	17.773066
373	543	45	12.9	914.6	3.5	14.298266
285	491	41	12.8	914.6	3.7	10.7504
203	422	34	12.6	914.6	3.4	7.2582
130	332	26	12.3	914.5	3.1	4.0844
64	213	16	12	914.6	3.6	1.536267
14	44	5	11.4	914.6	3.5	0.1192
9	10	6	1.6	913.7	22.7	0.068733
50	96	17	1.6	913.9	23.2	0.966
115	173	28	2	914	24.9	3.195867
180	259	36	2.4	914	25.6	6.109933
254	300	43	2.7	914.4	26.3	9.923866
344	339	50	3.2	914.1	25.4	13.690199
436	352	56	4	914.5	24.1	17.396532
476	328	62	4.8	914.6	22.1	20.334133
609	406	63	5.5	914.5	20.7	24.428999
685	427	65	6.4	914.6	19.2	27.818798
738	443	69	6.9	914.7	18.3	30.967867
777	446	74	7.5	914.8	17.3	29.921398
832	474	77	7.7	914.9	16.2	28.636532
877	481	78	8.6	914.8	15.4	29.466665
934	482	84	8.4	914.8	15	26.675333
963	476	94	9	914.9	14.4	23.026731
958	461	113	9.2	915	13.4	22.040998
1018	499	109	10.1	915	12.1	20.974998
981	485	103	10.8	915	11.1	20.601866
1064	560	86	11.4	915	10.4	20.674267
1114	599	88	11.9	915.1	9.6	20.630999
1130	614	89	11.6	915	8.7	20.761932
1053	559	96	12.4	915	7.8	20.729532
1166	614	199	12.9	915	6.5	21.180134
1155	623	98	13	914.8	6	22.157534
1147	643	84	13.5	914.7	4.4	22.6878
1135	670	81	13.4	914.7	4.4	22.981865
1114	678	80	13.8	914.6	3.1	23.561666
1083	673	79	14.2	914.5	2.6	24.518131
1091	716	75	14.1	914.5	2.1	25.175133
1058	714	75	14	914.5	1.8	25.768398
1022	719	75	14.4	914.5	2.2	28.018599
971	734	74	14.5	914.7	1.6	28.722466
897	732	72	14.2	914.7	1.3	29.512133
823	718	70	14.5	914.7	2.2	28.036932
768	708	66	14.6	914.8	1.4	26.9928
724	661	64	14.5	914.9	1.7	26.3914
682	650	62	14.4	914.9	1.8	25.720331
623	618	59	14.5	915.1	2.5	24.490332
550	571	57	14.2	915.1	4.1	21.1824
459	527	53	14.4	915.2	3.6	17.745867
365	465	49	14.1	915.3	4	14.135
277	412	44	13.8	915.5	4.3	10.446466
152	238	35	13.6	915.7	4.7	6.0414
117	231	30	13.3	915.9	4.9	3.238933
34	42	16	12.7	916.1	5.9	0.739733
8	4	5	11.9	916.4	8	0.035
6	0	5	0.3	922	26.7	0.0722
34	18	21	-0.4	922.5	26	0.795267
68	31	38	-0.6	922.6	26.5	2.241
136	79	60	-0.5	922.8	26	4.209067
223	127	81	0	923	25.4	8.904933
309	168	81	0.3	923.2	23.8	12.312799
380	177	82	1.3	923.1	22.8	15.607133
477	200	92	1.8	923.3	21.1	16.333399
422	168	103	3.2	923.3	19.5	19.990732
651	284	114	5	923.3	17	26.682133
729	299	129	7.6	923.2	14.1	30.601866
763	282	160	6.1	923	15.4	28.717867
401	101	145	5.6	923.1	15.9	13.830933
293	40	152	5.8	923.1	16.4	24.8392
937	342	159	7.5	923.2	13.8	33.777664
957	367	123	8.6	923.1	12.4	39.9418
998	387	121	9.7	923	11	41.321198
983	360	144	10.2	922.9	10.1	39.314198
903	329	140	10.6	922.8	9.2	15.704466
1077	446	127	11.6	922.8	7.3	36.524197
1088	465	120	12.1	922.6	6.7	45.521065
1107	482	120	12.9	922.6	5.4	45.5916
1117	487	127	13	922.4	4.8	45.5084
1131	471	223	13.1	922.5	4.1	45.9752
1082	453	139	13	922.2	4.3	46.204464
1130	501	127	13.5	922.2	4.4	46.051933
1121	525	120	13.9	922.2	4.8	45.906532
908	425	125	13.8	921.9	4.5	39.412598
676	241	151	13.7	921.7	4.7	34.428932
716	284	148	13.6	921.6	4.8	30.563799
439	122	131	13.5	921.5	4.8	29.811666
533	198	132	13.4	921.5	4.9	31.422132
852	478	131	13.7	921.5	4.5	33.83713
876	590	108	14.4	921.4	4.1	36.24473
795	585	95	14.2	921.4	4	33.79853
735	575	90	14.2	921.2	4.5	31.5406
686	527	86	14.4	921	4.3	28.841534
649	524	82	14.2	921.2	4.7	25.834066
592	500	76	14.3	921.2	4.5	23.351465
518	461	70	14.2	921.2	4.6	20.168133
440	434	66	14.1	921.2	4.9	16.861866
351	386	59	13.6	921.3	5.1	13.411799
263	340	50	13.8	921.5	5	9.968267
192	295	43	13.5	921.4	5.8	6.768467
121	225	33	13.3	921.6	6	3.875667
60	129	21	13	921.7	6.5	1.520267
16	36	8	12.6	921.8	6.5	0.192533
11	8	8	-1.3	922.6	21.4	0.124867
51	42	22	-0.6	922.8	21.6	1.1626
112	85	34	0.5	922.7	20.2	3.326733
174	117	44	0.2	922.8	20.5	6.1456
245	137	53	1.1	922.8	18.5	9.909533
328	158	60	1.1	922.6	18.3	13.540266
427	167	66	2.4	922.7	17.3	17.1664
518	181	71	3.1	922.8	16.2	20.575466
597	237	74	4.7	923	13.8	23.654799
664	247	78	6.2	922.9	11.8	26.569265
715	255	80	8.8	922.7	8.9	29.3454
756	267	81	11.3	922.8	6.8	31.957867
812	279	87	9.7	922.7	7.7	34.437134
866	292	89	10.1	922.5	7.1	36.641132
924	297	91	12.3	922.5	4.1	38.765396
974	316	93	12.8	922.5	2.5	40.566196
1007	336	95	13.2	922.4	1.6	41.822063
1030	346	96	13.6	922.3	1.4	42.954865
1049	369	97	14.3	922	1.2	43.777332
1070	395	98	14.4	921.9	1.6	44.583134
1092	410	98	14.8	921.9	1.1	45.23593
1111	428	99	15.4	921.8	0.6	45.458866
1131	443	104	15.5	921.7	0.3	45.697132
1141	432	205	15.3	921.4	0.8	45.633
1139	443	109	15.9	921.1	0.1	45.141796
1131	463	97	15.6	921	0.2	45.32473
1115	490	90	16.3	920.8	6553.1	44.862865
1115	519	89	16.3	920.5	6553.3	44.621
1107	533	84	16.6	920.5	6553.2	43.60913
1087	552	82	16.6	920.4	6552.6	42.379
1057	557	80	16.5	920	6552.6	41.699932
1033	577	79	17	919.8	6552.3	40.4234
969	586	74	17.4	919.7	6552.2	38.34513
898	588	74	17.3	919.8	6551.9	36.61933
823	582	72	17	919.5	6551.9	34.691933
767	572	71	17	919.5	6551.5	32.583134
722	526	72	16.7	919.4	6551.6	30.068132
677	521	67	17.2	919.4	6551.7	27.2776
622	499	63	17.2	919.2	6551.8	24.3608
553	464	61	16.9	919	6551.6	21.3772
463	441	54	17	919.1	6551.6	18.037066
379	404	52	16.8	919.1	6551.2	14.498333
288	362	46	16.7	919.1	6551	10.997533
210	316	40	16.4	918.9	6550.5	7.457466
133	247	31	16.2	919.2	6550.8	4.2806
70	165	21	15.8	919.2	6550.7	1.766
22	55	9	15.2	919.2	6551	0.2802
15	9	10	4	919.7	9.2	0.213667
61	42	25	4.6	919.8	8.5	1.469533
123	74	36	4.6	919.8	8.6	3.774733
185	92	45	4.9	919.7	9	6.7592
259	105	53	6	919.7	7.8	10.485133
349	118	59	5.9	919.7	7.7	14.1358
444	121	65	7	919.6	6.7	17.674932
537	163	70	8.4	919.4	5.6	21.072065
618	186	75	8.8	919.5	5.1	24.2536
684	188	78	9.4	919.4	5.3	27.308466
732	195	79	11.5	919.3	3.9	30.185999
779	204	82	11.8	919.1	2.8	32.456135
828	213	83	12.7	919.1	2.2	34.498466
875	228	84	13.2	918.9	1.6	36.466064
934	232	87	12.9	918.6	1.6	38.482533
982	247	90	12.9	918.6	2	40.0748
1010	260	90	13.7	918.5	1.4	41.227463
1029	269	93	13.7	918.5	1.2	42.456467
1050	291	95	13.8	918.2	0.7	43.542
1075	315	97	14.5	918	0.3	44.332333
1096	332	98	14.8	917.8	0.2	45.003933
1122	349	102	15.2	917.7	0	45.34933
1137	359	108	15.5	917.3	0	45.677
1143	348	209	15.3	917.2	6553.5	45.831264
1138	361	114	15.9	917	6553.4	45.746597
1135	380	102	16.3	916.8	6552.8	45.475666
1122	404	97	16.5	916.4	6552.5	45.214333
1113	427	96	16.3	916.1	6552.4	44.383663
1097	441	91	17.2	916	6552.2	43.717533
1082	461	91	17	915.8	6551.9	42.41373
1051	468	87	17.4	915.6	6551.5	40.7314
1021	486	87	16.8	915.5	6552.1	39.260063
967	501	83	17.1	915.5	6551.5	37.7352
895	502	82	17.6	915.3	6551.7	36.071133
817	499	78	18.2	915.3	6551.7	34.208134
758	488	78	17.6	915.1	6551.4	31.9516
717	456	75	18	915.2	6551.1	29.741865
671	454	70	17.8	915.3	6551.3	27.121733
622	438	67	18.1	915.2	6551	24.222067
554	412	63	17.6	915.1	6551.1	21.023466
468	391	58	17.5	915.1	6551	17.751534
367	340	54	16.9	915.2	6551.5	14.210466
291	324	49	16.8	915	6551.3	10.820266
211	280	42	16.5	915.3	6551.7	7.49
134	217	33	16.1	915.5	6552	4.3038
52	85	21	16	915.6	6551.6	1.591467
12	17	6	15.2	915.9	6552.1	0.111533
17	3	12	1.5	919	10.8	0.276267
50	12	30	1.9	919.2	10.1	1.3896
77	13	46	2.7	919.2	10	3.209067
180	43	75	3	919.3	9.3	6.539933
251	50	89	3.9	919.3	8.9	9.318066
293	50	97	4.5	919.4	8.1	12.0744
397	57	113	5.8	919.5	7.3	16.075666
505	70	126	7.1	919.5	5.9	19.938866
569	98	136	8.6	919.3	4.5	22.028332
649	103	146	10.4	919.2	2.6	25.733866
695	106	152	11	919.1	2.1	28.449266
746	112	154	11.6	919	1.2	30.513733
745	110	148	12.8	918.9	0.7	32.458664
792	124	143	13.8	918.7	0	35.432865
881	134	132	14.8	918.7	6553	37.5266
930	150	144	15.2	918.4	6552.4	38.99813
996	170	136	15.4	918.5	6552	40.978397
1021	177	136	16.4	918.6	6551.5	42.767933
993	179	163	15.9	918.4	6551.7	42.58773
1039	202	157	16.2	918.3	6551.6	43.208797
1007	192	175	16	918.2	6551.6	42.688198
1093	225	174	16.9	918.1	6552.2	43.548798
1125	238	180	17	917.7	6552.1	44.238464
1116	225	263	17.3	917.6	6552	45.518665
1139	230	224	17	917.4	6552.1	39.5046
1135	255	203	17	917.3	6551.9	44.2818
1122	266	216	17.7	917	6552	44.35073
951	205	242	17.9	917	6551.5	40.169666
944	209	250	17.3	916.8	6551.6	38.9228
701	131	244	17.3	916.5	6551.6	35.740067
932	233	231	17.2	916.2	6551.9	36.4666
883	239	231	17.8	916.1	6551.5	36.006535
677	147	249	17.6	915.9	6551.8	28.039665
734	221	203	17.3	915.9	6551.4	34.7156
843	364	141	17.6	915.9	6551.8	34.744465
750	353	124	17.6	915.8	6551.1	31.184666
698	332	110	17.8	915.8	6551.7	28.785334
649	329	103	17.4	915.8	6551.8	26.144934
576	303	94	17.7	915.5	6551.6	23.019
512	283	90	17.4	915.9	6551.8	19.743134
427	261	83	17.6	915.5	6552	16.400734
335	223	75	17.3	915.7	6551.7	12.711666
254	192	67	17	915.7	6551.7	9.376466
170	138	56	16.8	915.7	6552.1	6.0726
105	92	43	16.7	915.7	6552.1	3.4372
55	47	28	16.2	915.8	6552.7	1.445133
18	9	12	15.6	916	6553.1	0.2642
8	0	7	6.2	915.2	14.7	0.077933
29	0	25	6.1	915.3	14.7	0.7788
55	1	45	6.1	915.3	14.8	1.9446
98	3	75	6.5	915.4	14.7	3.5908
145	7	102	6.9	915.6	14	5.416533
208	13	131	7.5	915.6	13.4	7.921066
272	17	158	8.2	915.6	12.6	10.506333
348	22	183	9	915.5	11.3	13.4414
421	32	204	10.3	915.3	9.7	16.513199
495	37	222	11.3	915.4	8.8	19.737665
567	42	241	12	915.2	8	22.656067
619	46	251	13.1	915.2	7.2	25.521334
683	52	262	13.5	915.1	6.3	28.198332
742	58	265	14	915	5.7	30.696264
803	62	265	14.4	914.9	5.5	32.801266
851	69	265	15	914.9	4.8	34.84793
896	82	260	15.5	914.7	4.6	36.794266
933	89	249	16.5	914.4	3.9	38.222733
994	108	229	17.1	914.3	3.1	39.9318
1005	122	219	17.3	914.2	2.5	41.053333
992	127	226	16.9	913.9	2.9	41.8666
1076	143	230	17.8	913.7	2.3	41.548
1055	141	252	17.7	913.6	2.1	41.915398
1065	134	309	18.2	913.6	1.9	42.1734
1062	148	230	18.5	913.5	1.5	43.254463
1059	162	216	18.2	913.3	1.5	43.083134
1045	173	215	18.4	913.2	1.6	42.517998
1032	189	221	18.4	913	1.7	41.269264
1016	197	211	18.9	912.7	1	40.5532
984	202	207	18.9	912.4	0.7	39.506397
993	226	202	18.2	912.6	1.1	38.223064
947	233	186	19	912.4	0.2	37.6728
919	260	170	18.9	912.2	0	36.092598
855	265	163	18.9	912	0.1	34.486134
762	238	168	19	911.7	6553.5	31.723131
686	219	166	18.5	911.7	0.5	28.882067
632	187	171	18.7	911.7	0.3	25.510134
554	162	167	18.7	911.4	0.5	22.056465
505	155	157	18.3	911.3	1	19.474667
420	127	143	18.4	911	1	16.272667
340	107	129	18.3	910.9	0.7	13.0446
277	93	114	18	911	0.8	10.165
202	66	97	18	910.9	0.9	7.414733
135	44	73	17.7	911.1	1.3	4.717733
67	17	43	17.4	910.9	0.8	2.0364
40	5	30	17	911	0.9	0.948867
13	1	11	16.5	911	1.3	0.1604
14	0	13	7.3	908.1	11.6	0.262
38	1	32	7.4	908.2	11.7	1.1934
74	4	57	6.8	908.1	12.4	2.6566
122	6	85	7.3	908.2	12.2	4.462533
180	12	114	7.5	908	11.9	6.7646
248	15	143	8.8	907.8	10.3	9.658599
321	19	171	9.7	907.8	9.5	12.469266
397	20	200	10.7	907.8	8.1	15.531066
472	27	228	11.7	907.7	7.1	18.5322
540	28	252	12.4	907.6	6.4	21.362865
599	29	274	13.1	907.8	6.1	24.210466
650	32	289	13.7	907.6	5.6	26.9812
701	34	301	14.1	907.4	5.2	29.340399
758	36	308	15.3	907.2	4.4	31.400267
818	39	313	15.6	907	4	33.626865
867	45	316	16.2	906.8	3.1	33.5074
900	51	316	16.5	906.5	3.1	32.282467
925	52	310	17.2	906.3	2.8	32.0444
951	60	309	18	906.1	2	32.604733
959	66	309	18.5	905.9	1.5	33.940063
970	71	315	18.4	905.5	1.6	34.237865
975	75	312	18.8	905.5	1.5	34.193867
1002	81	323	18.9	905.1	1.4	33.552
972	75	357	19	904.9	1	34.59273
991	81	304	19.7	904.5	0.8	35.9256
965	88	295	19.2	904	1.2	34.79653
983	100	290	18.8	904	1.5	34.810333
967	109	284	19.2	903.8	1.2	34.994
921	109	277	19.9	903.6	0.3	34.137066
904	115	276	19.1	903.1	0.8	32.451263
885	118	280	18.7	902.5	1.2	30.459665
854	122	280	19.2	902.5	1.2	29.986198
614	67	286	19.1	902.2	1.1	17.9006
758	108	334	18.8	902.1	1.3	18.364532
323	9	255	18.9	901.7	1.3	16.974133
623	86	327	18.9	901.8	1	22.785933
619	104	296	19.4	901.5	1.3	23.873598
508	96	215	19.4	901.4	0.9	20.8542
414	78	177	18.8	901.5	1.3	16.298666
326	56	152	18.5	901.5	1.8	11.766
200	25	107	18.3	901.2	2.1	6.482867
156	15	96	18.2	901.1	2.4	5.3386
100	4	84	18	901.1	2.4	3.826867
69	1	62	17.8	901.1	2.6	2.5502
43	1	40	17.6	901.2	3	1.3846
26	1	24	17.3	901.2	3.4	0.5986
7	1	5	16.8	901	3.4	0.014933
12	0	11	0.8	904.9	24.3	0.1722
32	0	29	0.5	904.3	23.8	0.964533
67	1	57	0.6	905	22.7	2.432733
100	5	76	0.6	904.6	21.4	3.7574
149	9	103	0.7	905.5	20.1	6.001467
236	15	149	0.8	905.7	20.1	9.877733
350	19	214	1.1	906	19.5	11.1914
205	4	172	1.3	905.9	19.7	11.1938
304	9	219	1.6	905.9	19.2	14.549133
257	7	189	1.7	906	19.7	12.575066
420	14	298	1.7	906.1	19.5	17.852
467	20	291	1.6	905.9	19.8	18.632265
529	26	293	1.9	905.9	18.1	21.460266
450	19	274	2	906.2	17.2	18.773266
603	29	309	2	906.1	16.6	24.028599
836	42	402	2.7	905.8	16.4	33.0892
663	29	359	2.9	905.8	15.3	28.820332
584	22	327	3.2	906.1	15	26.262
701	39	327	3.5	906.8	13.3	30.854332
956	62	395	3.7	906.8	11.7	30.601
1081	68	423	4.3	907.1	10.8	28.7036
782	50	364	4.2	907	10.6	27.776533
1134	88	435	5.2	906.9	8.6	26.627867
1018	73	398	5.2	907	8.1	26.105865
832	59	295	5.6	906.6	6.8	26.739532
1106	93	334	5.9	907	7.7	26.448265
908	84	298	6.1	907.1	8	26.585133
1038	106	343	6.7	907.2	7.1	27.461132
1081	130	271	7.2	907.1	6.2	28.048332
382	25	188	7	906.9	6.7	29.727066
899	120	296	6.8	907.2	6.7	31.928999
725	78	331	7.2	907.2	6.8	29.473331
804	114	317	7.5	907.4	7.1	32.991467
757	120	303	7.3	907.4	7.6	31.670998
734	137	265	7.8	907.5	7.7	30.231066
634	117	259	7.7	907.5	7.8	24.340399
610	105	254	7.6	907.5	8.4	25.970465
540	102	208	7.8	908	8.4	21.519133
315	47	150	7.6	907.9	8.8	17.796734
449	85	179	7.5	908	9.6	18.387266
377	90	147	7.3	908.2	10.3	14.163933
290	72	127	7.2	908.3	10.1	10.377067
199	44	105	7	908.4	8.8	7.381266
128	24	82	6.5	908.9	8.6	4.533867
72	10	55	5.9	909.3	8	2.6278
43	3	33	5.7	909.3	8.2	1.355933
13	1	12	5.3	909.8	8.9	0.133733
6	1	5	-0.7	917.4	13.5	0.013467
24	1	19	-0.6	917.6	13.3	0.532867
60	4	44	-0.4	917.9	13.4	1.790133
108	9	73	0	918	13.2	3.698933
174	15	111	0.5	918	11.9	6.538533
249	18	151	1.1	918	11.5	10.1196
344	20	200	1.6	918.1	10.2	13.689866
427	21	241	2.1	918.3	9.8	17.349533
517	21	290	2.7	918.1	9	20.7046
570	21	320	3	918	8.8	24.060266
655	22	372	3.4	918.1	7.8	26.910398
699	21	403	4	918.3	6.5	30.476933
755	22	435	4.2	918.4	6.3	33.4022
817	21	464	4.7	918.3	5.6	36.01433
861	21	476	4.7	918.2	5.2	38.34553
927	22	490	4.9	918.3	4.3	40.402397
965	21	498	5.8	918.2	3.4	42.202065
995	21	504	6.2	918.2	3.2	43.588467
1021	22	502	6.3	917.9	2.4	45.03673
1024	22	488	6.9	917.6	1.4	45.901997
1072	22	492	7.1	917.5	1.4	46.9376
1074	26	465	6.9	917.3	1.3	47.4638
1112	24	461	8.1	917.2	0.7	47.379932
1131	30	452	7.6	917	0.6	47.292667
1129	27	532	8.2	916.9	0.4	47.3024
1132	30	413	8	916.7	6553	47.344666
1118	36	384	8.1	916.5	0.1	46.68113
1103	45	363	8.9	916.4	0.4	46.18413
1097	57	347	9.3	916.2	6553.4	45.915596
1078	67	327	8.8	915.9	0.4	45.016666
1061	78	308	9	915.7	0.5	43.869198
1042	87	290	9.4	915.5	6553.3	42.52653
999	99	277	9.1	915.3	0	41.080933
954	110	262	9.2	915.2	6553.5	39.232597
887	117	238	9	915.1	6553.5	37.378597
815	121	221	9.3	914.7	6553.5	35.331932
764	124	208	9.1	914.6	0.2	32.596867
700	107	188	9.5	914.7	0.2	30.023333
658	109	172	9.2	914.5	0.4	27.011532
590	106	152	9.6	914.5	0.2	24.034466
529	99	135	9.4	914.3	0.5	20.883999
449	99	118	9.1	914.3	0.7	17.586733
355	88	102	9	914.3	1.1	14.093199
278	83	87	8.7	914.3	0.9	10.613866
199	73	72	8.6	914.4	1.1	7.2782
131	58	56	8.4	914.4	1.7	4.426867
73	38	38	8.2	914.4	2	2.158533
28	12	18	7.9	914.5	2.6	0.6572
4	1	3	7.3	914.6	2.3	0.0084
6	0	5	1.1	916.5	6.9	0.051467
41	3	32	0.9	916.7	7.6	0.798267
100	9	69	1.4	916.8	6.5	2.5484
157	15	105	1.4	916.8	6.2	4.842733
219	15	148	1.8	916.8	6.2	8.1482
299	15	201	2.6	916.9	6.1	11.9158
383	15	247	3.2	917	5.3	15.6136
477	15	301	3.9	917	5	19.131866
563	16	354	4.3	917.1	5.1	22.6744
645	14	413	5.2	917.2	5	26.037333
706	15	460	6.1	917.2	4.8	29.110332
756	16	501	6.3	917.2	4.8	32.253864
803	15	538	6.9	917.2	3.5	34.991734
850	16	564	7.4	917.2	2.4	37.400066
901	16	581	7.7	917.2	2	39.64413
959	17	602	7.9	917.2	1.9	41.64133
1001	17	612	8.1	917	1.3	43.319534
1020	17	621	8.6	917	1.4	44.78
1035	19	620	8	917	1.2	45.959267
1056	18	617	8.9	916.8	0.4	47.0728
1085	18	615	9.2	916.7	0.4	47.73933
1113	17	609	9.4	916.7	0.7	48.099865
1135	20	597	9.4	916.5	0.3	48.2782
1143	19	590	9.9	916.3	0	48.32173
1140	19	683	10	916.3	6553.4	48.183
1139	20	557	10.1	916.3	6553	47.968464
1128	22	530	10.6	916	6553.4	47.47053
1121	23	513	10.7	915.8	6552.8	46.946796
1125	26	498	10.9	915.9	6553.1	46.049534
1102	32	468	10.9	915.6	6552.5	45.171932
1080	39	442	11.3	915.5	6551.7	44.247665
1056	44	422	11.5	915.2	6552.3	42.73873
1021	55	394	11.5	915	6552.2	41.655464
963	65	369	11.7	915.2	6552.3	39.744064
896	69	345	12.2	915	6551.7	37.83853
821	73	316	12.4	915.1	6551.6	35.6984
768	76	289	12.1	915	6551.4	33.350735
717	65	258	12.3	915.1	6552.2	30.6794
678	69	231	12.6	914.9	6551.9	28.152733
621	70	201	12.3	915.1	6552.1	24.8468
551	65	172	12.2	915.1	6551.9	21.650734
470	68	146	12	915.3	6551.6	18.348066
382	65	121	12	915.5	6551.9	14.894399
297	62	100	11.8	915.6	6551.7	11.375133
219	58	82	11.9	915.6	6552	8.0986
152	52	62	11.5	915.7	6551.6	5.128467
87	42	41	11.2	916	6552	2.504933
34	18	22	10.7	916.4	6552.3	0.737533
5	1	4	10	916.6	6552.4	0.008933
10	0	9	1.4	920.2	9.6	0.115667
38	1	31	1.7	920.2	9.6	0.798667
45	2	34	2.2	920.3	9.2	1.4272
65	3	46	2.3	920.5	9.4	2.6944
143	6	100	2.2	920.7	8.6	6.473133
196	10	130	3.1	920.7	7.7	8.403133
323	13	217	3.9	921	7.2	13.419066
446	15	298	4.8	920.9	6.3	15.2008
491	15	325	5.5	921	5.5	20.418865
620	16	419	6.1	921.1	5.2	24.2694
644	15	442	6.7	921.2	4.5	26.1258
725	16	513	7.3	921.2	3.6	28.279266
774	16	558	7.7	921.1	3.4	31.072533
851	16	617	8.1	921.1	3	35.386734
783	14	555	9	921	2.5	31.543
968	16	656	9.4	921	1.9	38.730133
889	16	582	9.9	920.9	1.1	37.933533
876	17	586	10	920.7	1.2	34.9214
983	16	669	10.8	920.8	0.6	30.940798
1027	17	677	10.9	920.6	0.1	43.66653
1054	18	676	10.8	920.4	6553.5	45.529064
1081	17	675	11.6	920.2	6553.2	46.018265
1093	18	666	12	920.1	6553.3	45.805264
1101	20	665	12.4	919.9	6552.7	45.598133
1134	17	772	12.5	919.7	6552.7	45.801
1027	20	583	12.8	919.5	6552.8	45.20853
967	19	558	12.9	919.4	6552.2	37.37273
978	18	578	13.1	919.1	6551.9	40.784332
1082	20	624	13.3	919	6551.7	42.14693
1089	23	610	13.9	918.8	6551.2	42.89073
1059	24	571	13.4	918.5	6550.9	41.9786
1034	22	543	14.7	918.5	6551	40.829132
996	27	507	14.1	918.4	6550.8	39.28953
946	32	478	13.7	918.3	6550.9	37.1938
877	34	444	15	918.2	6550.4	35.833466
802	37	409	14.7	917.9	6550	33.980198
741	39	372	14.2	918	6549.9	30.101933
652	31	329	14.2	917.8	6550.4	28.000532
647	33	311	14.5	917.7	6550.3	25.870132
593	37	270	14.6	917.6	6550.7	23.105398
516	34	227	14.4	917.5	6550.5	18.243399
440	36	194	14.3	917.5	6550.8	17.246532
217	20	110	14	917.5	6550.8	12.088799
225	25	111	13.6	917.5	6551.2	9.3796
147	19	77	13.3	917.6	6551.4	5.939733
132	20	77	13.4	917.7	6551.4	4.417533
82	19	50	13.2	917.8	6551.4	2.658067
32	3	23	12.7	917.9	6551	0.847067
5	1	3	12.1	918.1	6551.2	0.027533
6	2	5	3.7	919.8	4.7	0.039467
22	1	16	3	920	5.9	0.458467
46	2	32	1.9	920.1	6.3	1.279667
58	3	41	2.2	920.3	6.2	1.8076
85	6	61	3	920.5	5.7	3.6506
213	11	157	1.9	920.6	6.1	8.238133
308	14	219	2.3	920.7	6.3	12.64
418	14	292	2.7	920.5	5.6	17.309198
511	13	357	4.2	920.5	4.5	20.6192
579	13	406	5.9	920.4	3.2	23.5194
642	13	458	8.1	920.4	2.1	26.5124
693	14	503	7.6	920.3	2.5	29.046799
738	15	542	8.2	920.1	1.4	31.3846
792	15	578	8.7	920.1	0.9	33.740997
844	13	610	10.5	920	0.4	35.64633
896	16	632	10.3	919.9	0.2	37.324333
938	15	653	10.9	920	0	39.044067
959	14	670	13	919.8	6553.1	40.37813
981	19	683	12	919.8	6552.3	41.5328
994	14	684	11.5	919.6	6553.3	42.241264
1030	15	695	11.7	919.5	6552.7	43.101597
1054	16	698	12.1	919.5	6552.7	43.602863
1064	20	687	12	919.3	6552.3	44.02513
1067	17	685	12.8	919.1	6552.4	44.160797
1089	19	777	12.3	918.9	6552.3	44.1886
1059	17	664	13.5	918.7	6552.7	44.676266
1072	22	660	13	918.7	6552.1	44.153664
1052	20	642	13.2	918.4	6553	43.315063
1054	20	631	12.8	918.3	6552.6	43.481667
1017	20	602	13.1	918	6552.4	42.34273
1039	22	611	12.7	917.8	6552.7	40.087265
1013	22	587	13.2	917.5	6552.4	40.00093
971	23	555	13.7	917.4	6552	39.175133
907	24	516	13.4	917.4	6552.8	37.639
872	626	502	14	916.9	6552.2	36.035732
803	441	120	13.3	917	6552.2	34.0406
750	421	114	13.7	917	6552.9	31.689932
694	351	109	13.9	916.8	6552.1	29.073599
636	323	101	14.4	916.7	6552.6	26.391066
579	302	97	13.5	916.6	6552.7	23.320333
532	276	91	13.7	916.5	6552.6	20.584
440	253	81	13.7	916.3	6552.1	17.211866
359	217	74	13.6	916.4	6552.2	13.747266
284	197	65	13.5	916.4	6552.2	10.713666
208	165	55	13.4	916.4	6552.2	7.619067
136	121	46	13.2	916.3	6552.3	4.760267
80	79	33	13	916.5	6552.3	2.468667
33	30	19	12.7	916.4	6552	0.832867
5	2	4	11.9	916.4	6552.3	0.029533
10	0	9	3.1	914.4	4.4	0.128867
30	1	25	2.9	914.4	4.8	0.861067
52	5	40	3.1	914.4	4.8	1.880067
93	12	66	3.5	914.6	4.6	3.4496
147	33	93	4.2	914.4	4.3	5.4772
207	55	115	5.1	914.3	3.3	8.2846
270	81	131	5.4	914.3	3.2	10.673266
326	92	145	5.8	914.2	3.2	13.478533
410	107	167	6.7	914.3	2.8	16.581865
475	124	184	7.6	914.2	2.2	19.407932
539	131	200	8.9	914.2	1	22.129732
570	135	206	10.1	914	0.2	23.700066
572	129	208	11.2	914.2	0	25.318333
666	157	229	12.4	914	6553.4	28.287867
745	179	246	13.1	914	6552.8	31.292465
820	197	259	14.1	913.9	6552.2	32.118465
835	206	248	14.6	913.8	6552.1	33.792667
869	228	249	14.6	913.7	6551.8	35.95093
906	240	249	14.9	913.6	6551.8	37.1926
930	255	247	15.4	913.5	6551.8	38.486465
965	283	254	15	913.5	6552.2	39.19533
980	289	259	15	913.4	6551.4	39.670532
993	286	259	15.2	913.2	6552.1	40.67113
1014	297	270	15.6	913.1	6552.3	40.894398
987	247	323	15.9	913.1	6551.5	40.2944
972	237	268	15.2	912.8	6551.7	40.6452
1005	260	267	15.5	912.8	6551.8	40.540997
988	265	257	15.8	912.6	6551.9	40.576534
973	270	253	16.2	912.5	6551.5	39.4332
976	280	246	16.4	912.3	6551.2	39.505135
940	278	241	15.9	912.3	6551	37.984398
906	269	239	16.3	912	6551.4	36.144333
878	267	233	16	912.1	6551.9	34.615532
807	253	223	16.2	911.9	6551.5	33.110466
746	238	213	16.6	911.7	6551.4	31.096132
701	237	204	16.3	911.7	6551.3	29.151798
647	213	194	16.7	911.4	6551.4	26.639334
554	155	179	16.6	911.4	6551	24.1892
536	156	176	15.9	911.4	6551.7	21.071133
467	133	166	16	911.5	6551.8	18.089666
388	97	152	16.2	911.3	6552.1	15.203733
312	80	134	16.2	911.4	6552	12.268399
253	62	119	16	911.5	6552.1	9.588533
193	46	101	15.6	911.5	6552.4	7.133133
132	26	80	15.5	911.6	6552.4	4.926067
87	14	59	15.4	911.5	6552.7	3.094267
52	5	40	15	911.7	6552.9	1.645667
24	1	20	14.8	911.7	6553.4	0.569733
6	1	6	14.5	911.9	0	0.020667
12	0	11	3.7	913.7	8.1	0.178933
38	3	32	3.7	913.9	7.5	1.099533
53	1	45	3.9	914	8.2	2.039867
89	4	78	3.7	914	8.2	3.475467
94	12	78	4.7	914	7.1	3.925933
124	0	107	5.6	914	6.4	5.696067
210	19	153	6.7	914	5.3	9.713533
170	7	117	7.6	914.1	4.8	7.133666
225	22	126	8.2	914	4.2	11.4532
523	135	196	10.3	914	2.9	20.159199
458	92	200	11.5	914	1.6	19.9524
561	113	236	12.6	913.9	0.7	24.453466
485	69	249	13	914	0	19.717733
561	90	262	13.7	914	0.3	22.456467
537	68	284	14.3	913.9	6553.5	23.349
568	72	300	14.6	913.9	6553.4	23.771933
642	85	335	14.8	913.7	6553	25.395933
477	29	325	15.1	913.6	6553.4	21.993334
600	67	346	15.8	913.6	6553	25.599733
584	59	351	16.4	913.7	6552.5	23.498999
433	11	342	16.3	913.3	6552.7	21.119333
812	138	388	16.9	913.3	0	29.8408
1069	249	407	17	913.3	0.1	37.647266
874	156	413	17.1	913.2	6553.1	29.0682
827	141	373	16.9	913	6553.2	33.93613
728	112	307	17.2	913.1	6553.2	28.409132
681	100	287	17.1	913	6553.2	30.2682
792	162	258	16.8	912.8	6553	34.4608
813	191	238	17.1	912.6	6552.8	39.789265
757	158	251	17.7	912.5	6552.9	26.795933
672	124	260	17.2	912.4	6552.6	24.185732
682	127	267	17.6	912.3	6552.5	23.829466
817	185	287	17.7	912	6552.7	22.992933
750	182	264	17.9	911.9	6552.6	22.792198
666	154	244	18.3	911.7	6552.7	22.646198
647	168	233	18	911.5	6552.8	22.190533
612	159	220	17.7	911.4	6552.7	21.734
559	132	205	18	911.3	6552.9	21.758265
489	114	189	17.9	911.5	6552.7	18.119865
227	30	131	17.3	911.4	0	8.312466
165	3	138	17.1	911.2	0	6.5824
109	1	100	17	911.5	6553.4	4.6578
96	1	85	16.8	911.4	6553.5	3.994067
136	14	105	16.7	911.5	6553.3	5.0142
89	2	77	16.4	911.4	0	3.8358
94	6	74	16.5	911.5	0.2	3.720333
75	8	58	16.4	911.5	0.5	2.7168
31	2	26	16.1	911.5	1.1	0.912467
9	1	7	15.5	911.6	1.5	0.068333
6	0	5	7.5	914.7	25.3	0.006867
18	1	16	7.2	915.1	26	0.415067
46	1	39	7.1	915.1	26.4	1.633467
91	9	69	7.2	915.1	25.5	3.546467
152	23	116	7.5	915.2	24.9	5.746067
128	16	80	7.5	915.3	24.6	4.6866
246	59	126	7.7	915.3	25.9	9.5132
336	83	143	8.5	915.2	26.4	13.230533
400	89	154	9.3	915.2	26.7	16.209799
499	114	174	10.1	915.2	26.8	19.527733
574	116	210	11	915.1	26.8	22.984734
477	69	227	11.2	915.1	26	20.892134
407	27	251	11.6	915.2	24.6	19.278198
494	46	267	11.7	915.5	24.9	16.891666
608	79	274	11.6	915.4	25.7	21.752333
625	67	298	12.1	915.6	24.8	25.704466
455	21	277	12.3	915.6	25.2	23.775267
724	82	348	12.6	915.5	23.7	24.400267
886	192	277	13	915.3	23.1	22.643133
1013	196	415	14.1	915.3	21.6	22.046665
679	76	368	14	915	21.2	21.537867
1019	231	321	13.9	915	20.8	21.269
999	262	244	14.3	914.8	21.2	21.160067
1017	284	230	14.7	914.9	19.1	20.891266
1053	257	316	14.8	914.9	18.4	20.420732
367	4	243	15.3	914.7	19.1	20.139732
416	18	223	15.4	914.5	20.4	19.934933
380	9	199	15.4	914.6	19.5	20.182798
480	48	228	15.4	914.4	19.4	20.1192
1032	310	211	15.8	914	17.9	20.241598
973	303	191	16.4	914.2	17.1	19.9168
1002	320	213	16.3	913.9	16.9	19.577665
937	285	176	15.8	913.4	17.8	19.669867
925	340	200	16.3	913.6	16.7	16.6806
834	334	169	16.9	913.4	15.6	17.508133
754	319	145	16.7	913.1	14.6	19.608465
697	310	133	16.7	913.2	14.1	19.520199
654	263	120	16.9	913.4	12.8	19.268
607	256	109	17.1	913	11.5	19.329266
558	252	97	16.9	913.3	11.2	19.4408
501	229	87	16.9	913.2	10.7	19.277933
438	241	74	16.9	913.1	10.1	16.756266
367	222	63	17.1	913.1	9.3	13.991466
282	198	53	16.8	913	9.7	10.730533
208	170	47	16.6	912.9	10.2	7.462067
134	120	41	16.2	913	10.4	4.384867
75	65	33	15.8	913.1	10.4	2.1944
32	19	21	15.7	913.1	10.3	0.760267
7	2	6	15.2	913.3	11.1	0.0356
10	0	8	6.7	915.1	44.6	0.1982
41	0	35	6.6	915.2	45.1	1.178267
72	49	31	6.9	915.1	44.7	1.868533
152	130	45	6.8	915.2	45	4.464533
188	130	51	7.2	915.4	44.3	6.678467
294	171	59	8.1	915.5	41.5	11.314067
380	195	65	9.2	915.5	38.7	14.620133
477	202	71	10.2	915.4	34.2	17.741999
554	192	74	10.8	915.5	30.2	21.431465
620	215	75	11.5	915.5	26.5	24.6038
683	225	80	11.9	915.4	24.4	27.332932
735	232	81	12.5	915.5	20.2	30.215132
781	242	85	12.8	915.4	19.7	32.566067
821	243	88	12.8	915.4	20.6	34.98033
862	250	94	13	915.5	20.7	37.039665
922	254	93	13.2	915.5	20.5	28.074066
940	258	91	13.8	915.3	19.6	23.0966
969	279	95	13.3	915.3	20.1	19.171865
982	292	91	13.8	915	19.3	18.382599
996	304	96	13.5	914.9	21.1	18.178267
1015	326	99	14.4	914.8	19.6	17.865465
1052	345	103	14.7	914.6	19.3	17.807734
1079	354	109	13.9	914.3	20.8	17.474667
1096	360	110	14.8	914	19.1	18.4372
1012	286	193	14.8	914	19.7	19.133266
1097	316	104	14.7	913.7	18.2	19.398066
1082	328	97	14.6	914	19.5	19.3044
1097	352	89	15.7	913.7	16.4	19.157133
1093	376	91	15.7	913.6	17	19.291332
1081	387	84	16.2	913.2	14	19.252867
1071	401	88	16	913	14.4	19.721466
1051	414	78	16.1	913	13.6	20.123266
1027	422	73	16.5	912.6	11.8	20.863266
985	445	67	16.6	912.6	8	21.181465
902	431	67	16.7	912.3	8.4	21.303131
820	414	71	16	912.4	10.8	21.550066
766	395	65	15.8	912.5	8.1	22.426731
721	331	66	16.1	912.2	8.4	22.321598
670	312	61	16.4	912.3	8.7	23.089533
625	314	58	16.6	912.2	7.6	23.879866
552	267	59	16.2	912.2	9.4	20.936666
473	293	65	16	911.7	5.1	18.160465
368	210	58	16	912	7.9	14.508333
272	171	55	16.1	912.3	5.1	10.894533
226	175	47	15.6	912.5	4.6	8.159467
161	162	38	15.2	913	5.2	5.257267
102	127	31	15.2	913.2	5.4	2.802267
53	89	22	15	913.4	5.9	1.138733
22	33	11	14.6	913.5	5.2	0.178867
9	0	8	7.2	914.1	17.7	0.102133
28	0	25	6.5	914.2	19.4	0.747
37	0	37	7.2	914.1	17.2	1.429333
54	0	53	7.5	914.2	17.5	2.3308
70	0	68	7.6	914.5	17.5	3.091133
93	1	87	7.4	914.5	18.8	4.1448
117	0	108	7.6	914.6	18.9	5.2456
134	0	128	8.2	914.8	16.4	6.265467
167	1	151	8.7	914.6	16.4	7.769466
206	1	174	9.3	914.8	17	10.689866
338	32	185	9.8	914.8	14.6	16.8914
493	55	225	10.6	914.8	9.9	25.344198
753	106	277	11.6	914.7	8.8	23.792332
571	66	223	11.8	914.7	8.7	22.686934
934	188	147	12.1	914.7	8.1	34.923
929	188	121	12.8	914.6	8.3	36.372066
972	205	111	13.6	914.4	7.9	39.288334
985	229	95	14.2	914.3	7.1	41.6372
989	239	85	14.6	914.1	7.1	42.347267
1004	259	84	15	914	6.9	43.3048
1032	287	86	15.2	913.9	6.9	43.9534
1059	304	86	15.3	913.6	6.1	44.612797
1087	311	86	16.1	913.6	5.1	45.1376
1106	326	96	15.8	913.5	4.5	45.64733
1103	275	189	16	913.2	4.2	46.028866
1117	285	82	15.9	913	3.2	45.734066
1115	300	74	16.4	912.8	2.6	45.657066
1115	324	74	16	912.9	2.4	43.937866
1110	346	70	16.8	912.8	2.8	42.39773
1103	358	69	16.6	912.5	2.3	42.07693
1087	375	67	16.8	912.4	1.4	42.805866
1065	383	62	17.4	912.4	0	42.1536
1023	380	59	17.3	912.2	1	40.345932
976	404	57	17.4	912	0.7	38.893333
907	396	58	17.5	912	0.6	37.058266
831	389	53	17.3	911.9	1.2	35.097134
786	381	53	17.1	911.8	0.9	32.9446
740	323	51	17.5	911.5	6552.8	30.659666
694	304	49	17.7	911.5	6553.5	28.184465
654	307	47	17.5	911.3	6553.2	25.350733
581	268	46	17	911.1	6552.8	22.250399
496	263	42	17.5	911.3	6553.4	19.088932
413	237	40	17.5	911.4	6553.4	15.764533
327	223	37	17.2	911.3	6553	12.265466
246	205	31	17.4	911.3	6553.2	8.936
176	181	29	17.1	911.5	6552.9	5.758666
95	121	22	16.8	911.6	0.2	2.725733
50	98	15	16.4	911.6	0.5	0.817933
7	11	3	15.9	911.8	1.4	0.021267
8	4	4	5.5	916.5	8.4	0.047333
40	33	20	6.3	916.4	7.2	0.650667
62	39	33	7.6	916.3	5.9	1.999067
136	100	35	8.1	916.2	5.6	3.896267
197	121	42	8.4	916.3	5.3	6.5174
263	133	53	9.2	916.5	4.3	9.2004
321	118	51	10	916.7	3.6	12.7098
427	141	52	11.2	917	2.8	16.535133
508	142	49	11.8	917	2.5	19.740599
597	129	54	9.3	917	4.7	22.895065
666	158	56	10.5	917.2	3.7	25.753866
726	152	58	12	917.4	2.6	28.421732
773	149	61	13.3	917.2	1.5	30.967333
815	152	63	14.4	917.2	0.6	33.236465
862	156	64	14.7	917.2	0.3	35.55633
911	167	66	15.1	917.1	0	37.690067
958	164	68	15.8	917	6553.5	39.618465
985	169	69	16.3	916.9	6553.1	41.15993
999	188	70	16.4	916.6	6553	42.412266
1007	190	71	17	916.5	6553	43.395332
1019	207	76	17.2	916.4	6552.9	44.13653
1052	238	79	17.3	916.2	6552.5	44.740265
1075	251	78	17.7	916	6553.2	44.905865
1101	257	81	18.2	916.1	6553.1	45.404266
1108	267	88	18.5	916	6552.7	45.669
1116	223	194	18.2	915.7	6552.6	45.742268
1121	226	83	18.5	915.5	6552.2	45.904465
1116	241	82	19.2	915.3	6552	45.175465
1118	259	80	19	915.1	6551.3	44.707466
1109	282	77	19.2	915	6552	44.126663
1094	288	86	19.3	914.7	6552.2	41.80053
1020	279	81	19.5	914.6	6552.9	41.03813
1036	309	85	19.5	914.3	6551	40.625065
1041	322	66	20.4	914.2	6551.1	40.03073
907	318	65	19.5	914	6551.6	38.169533
914	343	65	19.4	913.6	6551.5	36.5732
832	332	59	19.4	913.6	6551.1	34.3038
764	316	59	19.8	913.3	6549.9	32.48133
734	265	62	19.8	913.3	6550.2	30.060266
678	248	62	19.4	913.1	6550.3	27.274199
639	247	59	19.2	912.8	6551.4	24.5744
562	209	58	19.3	912.9	6550.6	21.4222
438	183	61	19.4	912.6	6550.3	17.3108
381	166	63	19.5	912.6	6550.1	13.865266
298	152	57	19.3	912.7	6550.4	10.1322
215	131	48	19	912.5	6549.8	7.128467
104	58	39	18.7	912.6	6550.1	3.242133
68	35	35	18.7	912.5	6550.2	1.976467
29	3	21	18.1	912.6	6551.2	0.657267
11	1	9	17.6	912.6	6551.7	0.103067
42	37	15	2.6	915.1	12.8	0.373733
74	61	24	3	915.3	12	1.578867
138	68	31	4	915.5	11.6	3.726733
199	81	37	4.7	915.5	10.4	6.539733
268	89	44	5.2	915.2	9.3	9.639866
350	84	48	5.9	915.4	8.5	13.741866
441	91	51	6.6	915.5	7.4	17.230598
529	85	53	7.6	915.4	6.1	20.581799
618	77	58	9.6	915.4	3.8	23.844
691	106	61	10.9	915.5	2.8	27.009998
761	102	72	12.2	915.5	1.8	30.558666
830	103	72	12.3	915.5	2	33.29193
816	101	66	13.4	915.4	0.9	35.110065
885	108	67	13.9	915.3	0.7	37.330597
934	127	70	14.6	915.2	0.2	39.414265
974	127	71	15.3	915.2	6553.3	41.219334
999	127	72	15.9	914.9	6553.1	42.648064
1004	143	73	16.6	914.8	6552.6	41.682465
1012	140	74	17.3	914.7	6552.3	39.367397
1027	154	82	17.1	914.7	6551.9	36.774464
1055	177	85	17.4	914.4	6552.1	34.491734
1085	190	86	17.6	914.4	6551.7	34.31393
1110	197	89	18	914	6551.3	33.65573
1119	207	97	18.1	913.7	6551.2	34.587463
1119	163	207	18.9	913.6	6550.6	34.1058
1123	174	84	18.8	913.6	6550.5	32.3962
1126	182	82	19.1	913.5	6550.1	29.140932
1127	207	79	19.2	913.4	6550.3	29.213
1123	234	78	19.3	913.2	6549.8	28.745932
1108	239	74	19.4	913.1	6549.5	28.610065
1093	256	70	19.6	912.8	6549.2	35.939266
1068	271	68	20	912.6	6548.8	41.223534
1037	273	66	19.7	912.6	6549.1	41.086597
987	294	64	20.1	912.6	6548.7	39.3164
913	287	62	20.3	912.5	6548.5	37.4946
843	285	62	20.3	912.2	6548.4	35.426666
790	269	64	20.2	912.1	6548.4	32.9372
721	208	76	20.3	912	6548.4	30.828531
440	103	89	20.2	911.9	6548.5	16.555134
661	212	70	20.1	911.7	6548.5	25.658066
597	183	72	20.3	911.8	6548	23.2114
502	188	52	20.1	911.9	6547.8	19.240133
410	167	45	20.5	911.9	6548	15.556266
323	156	42	20	912	6548.1	12.203466
243	144	37	19.6	911.9	6547.9	8.7314
176	132	32	19.4	912	6547.9	5.458933
56	34	25	18.9	912.1	6548	2.482933
42	36	20	18.5	912.2	6548.2	1.0694
30	55	9	17.8	912.3	6548.7	0.166
16	13	7	5.7	913.2	3.4	0.048667
45	19	18	7.8	913.4	2.5	0.508467
80	42	28	3.1	913.5	5.8	1.741467
145	44	34	6	913.5	5.5	3.900067
203	51	40	6.3	913.5	6.4	6.760333
272	54	45	6.3	913.6	5.6	10.276333
350	45	48	8.6	913.5	2.6	13.8188
445	74	52	10.1	913.5	2	17.353466
541	77	55	11.7	913.5	1	20.806334
625	67	59	12.9	913.3	0.3	24.150734
700	82	61	13.3	913.4	0.3	27.190332
750	76	62	14.2	913.2	6553.5	30.168066
808	82	64	14.4	913.1	6553	32.975533
849	96	66	14.6	913.1	6553.3	35.352333
897	75	68	15.4	912.9	6552.9	37.474533
942	85	69	16.4	912.8	6552.3	39.422466
986	75	70	17.4	912.7	6551.5	41.12933
1012	79	71	17.8	912.7	6550.9	42.63813
1019	92	72	18.8	912.6	6550.1	43.7632
1025	90	73	19.7	912.4	6548.8	44.729797
1042	102	83	20.2	911.9	6547.3	45.568733
1073	121	84	21	911.7	6547.5	46.235332
1098	131	93	21.3	911.5	6546.7	46.805134
1113	135	97	21.4	911.3	6546.9	47.205067
1139	147	103	22.2	911	6546.5	47.1998
1133	111	216	22.1	910.8	6546.5	46.957733
1141	116	93	22.4	910.7	6546.5	46.913265
1144	127	97	22.8	910.3	6546.5	46.261932
1134	145	91	23.1	910.2	6546.5	45.806732
1137	173	90	23.2	910	6546.5	45.266464
1119	177	88	23.6	909.9	6546.5	43.638733
1106	194	89	23.9	909.5	6546.5	43.100998
1083	198	109	23.7	909.3	6547.6	41.343063
952	176	120	23.8	909.1	6548.5	39.335197
809	167	119	24	908.9	6548.5	38.450066
847	184	122	23.7	908.8	6549.2	34.30213
927	211	153	23.5	908.6	6548.9	31.640799
746	186	116	23.9	908.5	6549.3	32.37973
751	166	102	23.8	908.3	6549.5	28.837933
699	159	95	23.4	908.6	6549.2	27.406067
646	158	85	23.7	908.4	6549.1	23.651798
535	124	70	23.7	908.4	6548.9	21.801332
512	147	61	23.5	908.4	6549.1	18.947132
416	130	55	23.3	908.5	6549	14.357333
232	81	49	22.9	908.6	6549.4	6.3902
163	62	52	22.3	908.6	6548.9	4.463133
83	19	51	21.8	908.8	6549.1	3.1754
58	8	45	21.4	909.1	6548.9	2.081733
34	7	27	20.9	909.2	6548.8	0.907667
11	4	9	20.3	909.5	6549	0.152267
15	1	15	14.4	912.9	6553.5	0.286333
40	0	37	15	913.1	6553.1	1.3548
69	4	58	14.6	913.4	0	2.631
123	9	81	15.1	913.4	6553.5	4.5386
172	13	94	15.4	913.5	6553.3	5.9476
247	13	131	16	913.6	6553.4	9.4702
223	12	135	16.5	913.6	6553.1	8.43
193	4	141	16.8	913.8	6552.8	7.749867
227	1	179	17.3	913.9	6552.7	9.499067
242	3	183	17.7	913.9	6551.7	10.3088
241	2	190	17.9	914	6551.3	10.705666
263	2	201	18.2	914.2	6551.9	12.087066
266	2	211	18.3	914.1	6552.2	14.6742
292	1	223	18.5	914	6552.6	19.455067
426	9	245	18.9	914	6552.2	22.844599
743	24	243	19.5	914.1	6552.1	22.052198
732	24	241	19.9	914	6552.8	21.435266
720	21	247	20	913.9	0.2	27.104733
827	34	253	20.4	913.7	1	35.740997
982	42	249	20.9	913.5	0.1	40.103466
1027	56	239	20.7	913.4	6553.5	43.0006
942	54	239	21.5	913.2	6553	39.240997
973	56	259	21.9	913.1	6552.6	39.958397
1152	73	324	21.4	912.9	6551.5	35.97153
843	32	397	22.3	912.9	6551.1	31.176533
520	12	330	22.2	912.8	6550.8	22.114466
897	43	331	22.2	912.6	6550.8	33.620934
1154	75	311	22.5	912.4	6550.1	35.963467
1035	71	377	23.9	912.2	6550.1	25.981867
1190	103	338	23.3	911.9	6549.5	31.2778
687	61	275	23.3	911.9	6550.7	38.9608
861	82	280	23.8	911.7	6549.7	29.020065
748	65	272	23.6	911.6	6550.1	27.8242
650	62	258	23.5	911.5	6549	23.592667
405	19	265	22.9	911.3	6548.6	18.102798
424	25	257	22.7	911.3	6550.2	18.630865
390	22	236	23.2	911.3	6549.6	18.208866
376	18	239	23.1	911.1	6549.4	20.114733
529	53	234	23.4	911.2	6549.4	22.281666
323	22	202	23.2	911.1	6550.9	12.858066
247	14	163	22.9	911.3	6549.6	9.4386
197	6	153	22.6	911.3	6551.1	8.5254
179	6	144	22.4	911.5	6551.5	7.6538
146	3	123	22.4	911.4	6550.9	6.089533
107	2	90	22.3	911.5	6551.5	4.3402
67	2	57	21.8	911.7	6552	2.5242
41	1	37	21.6	911.8	6552.3	1.355067
25	1	23	21.4	911.9	6552.2	0.685933
18	11	12	21.1	912.2	6552.5	0.172
12	0	11	10.7	913.6	9.9	0.1772
40	3	33	10.3	913.7	9.4	1.129867
75	6	54	11	913.9	8.8	2.4992
121	13	67	10.9	913.8	8.2	4.082267
189	16	84	11.2	913.9	8.1	6.750067
251	17	98	11.7	914	7.1	9.8404
321	17	113	12.6	914.1	6.1	13.040266
408	17	128	13.7	914	5.2	16.307934
226	12	141	13.3	914.1	5.2	13.084733
389	16	150	14.5	914.2	3.7	13.099133
635	21	155	16.5	914.1	2.6	21.123533
561	20	175	17.7	913.9	1.5	21.1444
663	21	167	18.7	914	1.3	24.597198
787	20	177	20.2	913.9	0.4	26.618866
575	22	206	20	914	0.4	28.1938
807	25	197	21.1	913.9	0.1	32.9964
879	21	184	21.7	913.9	6553.5	36.129864
909	23	206	21.8	913.8	0.1	34.863464
843	22	224	21.8	913.6	0.7	34.19393
842	20	232	22.7	913.5	0.2	32.281464
966	29	247	23.1	913.3	0	38.368134
957	29	232	23.3	913.1	0	39.73273
925	29	225	23.8	913	6553.4	39.269466
939	32	238	23.1	912.9	0.1	37.994534
935	34	242	23.6	912.5	0.8	38.554665
1022	31	300	22.5	912.5	2.4	40.654133
1008	28	217	22.8	912.3	2.7	41.2118
1000	33	217	24.3	912.1	0.8	40.77613
923	41	228	23.8	911.9	1	39.135998
842	44	238	23.1	911.6	1.3	35.46453
909	44	271	24.2	911.6	0.7	32.757866
968	54	284	24.6	911.4	0.2	37.055134
554	26	264	24.9	911.1	6553.4	33.02693
428	14	255	23.7	911	0.8	17.667131
431	13	268	24	910.8	0.9	16.914999
395	11	280	24.1	910.8	0.6	16.609533
364	10	274	23.7	910.1	0.7	15.825133
339	9	255	23.4	910.6	0.7	14.617466
342	11	236	23.6	910.5	0.6	14.584466
330	13	220	23.6	910.4	0.6	14.181733
318	17	199	23.7	910.4	1	13.9928
258	12	166	24.1	910.4	1.1	13.036599
191	10	135	24	910.5	0.1	10.065066
163	8	114	23.3	910.6	1.5	7.544
145	12	94	23.1	910.5	1.5	5.6826
110	10	77	22.8	910.7	1.5	3.971467
78	5	61	22.7	910.7	1.6	2.905533
55	3	44	22.5	910.9	1.6	1.837333
29	1	23	22.2	911	2	0.757
9	1	8	21.8	911	2.3	0.0724
16	1	16	14.8	914.4	5.1	0.357333
45	1	43	14.4	914.6	5.9	1.605267
83	2	66	14.9	914.7	6.2	3.024733
133	10	82	15.2	914.8	6.1	4.114467
175	11	101	15.7	915	6.9	6.297667
203	11	121	16.2	915.2	6.4	7.652133
263	12	130	17.1	915	6	11.016533
388	15	135	18	915.1	5.3	12.905733
450	17	119	18.2	915.1	5.3	16.946999
544	16	120	18.8	915.3	4.8	20.968134
592	16	116	19.1	915.3	4.5	23.5106
666	15	122	20.1	915.3	4.2	26.796865
716	16	131	20.3	915.4	3.9	28.878332
759	16	138	20.6	915.3	3.7	30.485867
782	17	140	20.7	915.2	3.1	32.4586
843	18	141	21.1	915.2	1.7	34.85253
909	18	143	21.5	915.2	1.8	37.51433
920	16	145	22.2	915.1	1.4	38.7044
895	19	143	22.2	914.9	0.5	39.482666
924	19	144	22.4	914.9	6553.4	40.596867
959	19	150	22.9	914.9	0.4	40.583664
961	20	145	22.9	914.7	0.4	42.8462
1028	21	144	23	914.5	0.5	43.90633
1057	19	145	23.6	914.4	0.6	44.00313
1062	20	151	23.4	914.3	0.9	43.96213
1062	20	226	24	914.3	1.2	43.952663
1076	21	139	23.3	914.3	0.8	43.945133
1071	20	134	23.8	914.2	0.8	43.89093
1085	22	133	24.2	914	0.4	43.512596
1076	30	129	24.3	914	0.4	42.625065
1064	36	124	24.1	913.9	0.4	42.112
1046	42	115	24.4	913.8	6553.3	40.788
1030	52	113	23.8	913.6	0	39.196266
996	52	108	24.3	913.5	6553.4	38.1722
939	63	106	24.7	913.5	6553.4	36.537865
871	67	104	24.1	913.3	0.1	34.170265
793	66	97	24.9	913.2	6553.4	32.5542
750	66	103	24.3	913.2	0	30.176199
714	46	113	25.2	913.1	6553.3	18.0332
152	14	81	24.6	913.3	6553.4	8.789599
612	42	105	24.5	913.2	6553.5	20.7196
534	38	96	24.7	913	0	19.498865
445	39	80	24.5	913.4	0.8	16.693066
355	34	69	24.6	913.4	0.2	13.452866
283	33	65	24.3	913.4	0.5	10.502133
214	31	58	24.3	913.5	0.3	7.661067
149	27	48	24.2	913.6	0.3	4.976333
98	24	40	23.9	913.8	1.1	2.881067
51	17	28	23.6	913.8	1.1	1.3286
23	9	14	23.2	914	0.9	0.374
1	1	2	22.5	914.1	1.8	0.0028
19	0	13	9.7	916.8	13.5	0.185133
48	4	28	10.2	917	12.5	0.8604
78	9	39	10.8	917	12	2.0894
136	12	49	10.9	917.1	12.1	4.026133
194	13	58	11.4	917.1	12.6	6.603733
257	14	65	12	917.2	10.9	9.714333
332	13	72	13.1	917.3	9.9	12.9334
418	13	78	14.2	917.2	8.6	16.112932
501	13	82	15.4	917.2	7.6	19.202534
584	13	86	16.5	917	6.6	22.251999
650	13	90	18	917.1	5	24.9754
706	13	92	19.6	917	3.8	27.384998
752	13	95	21.4	917.1	2.1	29.569466
795	13	97	21.9	917	0.6	31.876999
839	15	100	22.2	917	1.4	34.089798
890	14	102	21.7	916.9	1.8	35.8076
929	14	105	21.6	917	1.8	37.389065
954	14	106	21.9	916.7	1.7	38.806465
960	14	108	22.7	917	1.2	39.877464
966	14	111	22.9	916.7	2.2	40.879997
986	16	121	23	916.5	1.8	42.051865
1019	17	123	23.5	916.3	1.5	43.063663
1036	19	125	23.6	916.3	2	43.825466
1055	17	127	23.5	916	1.6	44.451466
1073	19	138	23.9	915.8	1.6	44.7096
1074	17	211	23.7	915.3	1.5	44.813465
1076	16	120	25	915.4	0.8	44.673798
1079	16	121	24.5	915	1.4	44.197533
1078	16	119	25.1	915	0.9	43.964466
1074	18	116	24.9	914.8	1	43.435734
1061	19	112	25	913.9	0.8	42.514732
1043	23	107	24.6	914	0.8	41.649464
1019	24	102	24.5	914.2	0.8	40.265198
987	24	101	25	913.6	0.3	38.916664
937	33	99	25.2	913.2	0.2	37.21973
872	35	99	24.5	913.5	1.4	35.283398
799	37	97	25.5	913.3	0.5	33.153667
739	37	102	24.9	913	1.2	30.681799
703	29	110	25	913.1	0.9	27.698732
606	23	113	25.2	912.5	0.9	24.621065
535	23	122	25.1	912.6	0.7	20.099133
345	19	109	24.8	912.7	1.4	13.468866
331	19	89	25.3	912.3	1	12.377733
359	22	79	24.8	912.4	0.9	13.8908
302	21	70	25.1	912.1	0.9	10.9806
238	22	67	24.7	911.9	1.3	8.2926
170	21	64	24.4	912.1	1.1	5.409866
70	10	44	24.1	911.8	1.9	2.416
46	11	29	23.7	911.8	1.8	1.179267
13	2	10	23	911.9	2.2	0.208133
8	0	8	15.3	910.4	12.3	0.047533
25	0	22	15.8	910.6	11.8	0.686667
50	0	44	17.1	910.7	10.5	1.615733
83	2	74	16.1	910.8	11.1	2.9844
106	3	87	15.3	910.9	12.5	3.964333
163	4	127	15.8	911.1	11.7	6.059733
207	6	145	16.5	911.1	11.5	8.156666
266	9	168	17	911	11.3	10.461733
340	11	187	17.6	910.8	10	13.2176
410	12	212	19.2	910.7	8.4	16.129866
474	14	224	20.4	910.6	7.1	18.935266
559	16	249	21.4	910.4	6.3	21.009666
592	16	289	21.7	910.4	6.1	25.157866
649	13	343	22.4	910.6	5.6	19.849133
588	13	311	21.9	910.6	6.1	22.782665
521	11	319	22.4	910.2	5.6	24.214266
772	14	413	22.7	910.5	5.3	25.405731
224	3	200	22.4	910.2	5.5	12.217066
432	5	311	22	910.2	6	21.813932
554	9	350	22.3	910.1	5.5	22.621399
737	16	358	22.8	910.4	5.5	24.014465
679	19	331	22.9	909.9	5.4	22.834732
948	21	336	23.6	909.7	4.9	23.556799
830	23	413	24	909.5	4.6	22.473598
825	25	443	24.4	909.5	3.5	21.938198
796	18	391	24.5	908.8	3.7	21.8494
678	18	354	24.6	909	3.2	21.764067
899	17	378	24.9	908.8	2.8	21.652332
1003	24	341	25.3	908.7	2.1	21.518
1047	25	296	25	908.8	2.7	21.5996
1020	26	376	24.9	908.2	2.8	21.472067
918	30	299	24.4	908.2	2.9	20.938398
958	26	242	24.6	908.1	3.2	20.665998
842	26	221	24.5	908	3.4	20.556732
478	19	189	24.6	908.2	3.5	20.251999
771	23	198	25.1	908	3.3	20.500866
740	24	177	25.3	907.7	3.9	20.478333
678	25	169	24.9	907.9	4.4	20.2788
626	24	153	24.6	907.7	4.2	20.184599
622	21	125	24.8	907.7	4.3	20.355467
561	22	118	25	907.3	4.4	19.624666
511	20	106	25	907.4	4.8	18.670467
436	21	110	24.9	907.2	5	14.654666
350	20	99	24.6	907.1	6.1	12.869666
280	19	80	24.9	907.5	6.2	10.3776
223	18	66	24.4	907.5	6.4	7.526
156	17	57	24.3	907.4	7.1	5.0382
105	16	44	24.1	907.3	6.6	2.973267
55	12	31	23.9	907.6	7.5	1.3492
25	6	17	23.3	907.8	8.2	0.405733
4	2	4	22.7	907.7	8.9	0.004333
4	1	4	10.8	909.3	31.3	0.007267
21	1	17	10.7	909.5	32.8	0.2956
39	1	32	10.9	909.5	32.5	0.997667
75	4	53	10.7	909.6	32.8	2.1646
121	7	70	11.5	909.7	31.1	3.839267
212	10	115	12.1	909.7	30.2	7.524266
271	11	128	13	909.7	28.9	10.333067
370	12	141	14.4	909.9	26.5	12.465199
423	13	139	15.5	910	25.3	15.993466
370	10	164	16	909.9	24.9	14.8968
568	11	185	16.7	909.8	24.3	16.586533
662	13	168	17.1	909.8	23.6	24.431198
280	8	166	18.1	909.8	21.8	22.181732
727	13	170	18.2	909.8	21.6	26.442133
722	10	180	19.7	909.7	19.3	29.822266
859	12	161	19.3	909.8	19.5	33.808598
906	12	139	19.3	909.5	18.8	35.9734
951	13	132	19.6	909.8	17.9	37.768665
965	11	131	20.4	909.5	15.5	39.046265
1007	12	180	21.2	909.6	14.9	39.851265
965	12	204	21.4	909.5	12.9	39.466465
961	13	157	22	909.2	11.9	42.712666
862	0	135	22.2	909.2	10.4	41.56393
1073	735	178	22.8	909	7.6	41.046734
1036	516	249	23.3	908.5	6.5	41.864864
659	195	220	22.4	908.4	6.7	33.687
537	57	312	22.8	908.3	6.6	30.066732
797	219	311	23.2	908.4	7.1	34.0442
787	267	272	23.5	908	6.2	38.893665
1006	483	201	23	907.9	7.4	40.07793
1050	532	190	23.8	907.7	5.2	41.630333
731	203	275	23.2	907.7	5.2	28.880266
275	3	211	22.8	907.3	4.2	14.7086
229	4	201	22.5	907.2	5.9	10.608999
208	1	188	22.8	907.3	6.2	9.265266
211	1	188	22.6	907.1	5.4	9.2988
273	6	233	22.7	907	4.4	11.257733
262	3	229	22.7	906.8	4.2	13.219266
437	80	258	22.6	906.8	4.9	18.586466
415	69	248	23	906.7	3.8	19.975733
588	272	192	23.5	906.5	4.1	19.3206
265	21	162	22.9	906.5	4.4	9.8148
459	157	179	23	906.4	4.8	14.943466
485	234	156	23	906.5	4.4	16.947466
388	223	148	22.9	906.5	3.3	13.600066
204	104	98	22.9	906.5	2.7	8.1172
129	47	75	23	906.4	4.1	4.7106
80	2	67	22.6	906.5	4.6	3.0526
52	1	47	22.7	906.5	4.7	1.8368
43	1	40	22.4	906.5	6.5	1.2614
12	1	13	21.9	906.3	7.2	0.227267
19	0	19	14.9	907	28.1	0.565
37	0	37	14.9	906.9	28.8	1.514133
55	1	48	14.7	907.1	31.8	1.970667
51	1	40	14.4	907.3	33.4	1.715
51	0	45	14.5	907.5	33.8	1.931
78	0	72	14.5	907.4	35	2.976867
65	0	55	14.7	907.8	35.6	2.476667
68	0	58	14.5	908	35.6	2.4628
61	0	51	14.8	908.3	34.7	2.2956
57	0	47	14.8	908.5	33.5	2.267467
93	0	87	15.1	908.6	32.5	4.0894
97	0	85	15.1	908.7	31.8	4.179
168	0	151	15.4	908.5	31.6	7.238466
329	15	249	15.8	908.5	30.7	11.511866
320	3	280	16.1	908.5	29	14.744599
265	5	209	15.8	908.3	30.7	10.078266
187	0	166	16.2	908.5	29.5	8.335466
267	2	239	16.6	908.4	29.5	12.421133
410	24	324	17	908.2	28	20.251865
406	3	338	17.5	908.3	26.3	15.812133
315	1	281	17.4	908.2	26	11.7676
278	1	245	18	907.8	24.8	12.288666
1110	449	392	19	907.5	23	24.812265
885	246	416	19.5	907.4	21.5	23.333134
404	4	328	19.3	907.4	21	20.146067
537	8	403	18.8	907.1	23.1	16.337666
263	3	187	18.5	907	23	7.5686
123	2	106	18.1	906.9	24.1	5.944133
181	2	148	17.9	906.8	29.5	8.4308
272	2	219	18.1	907	28.5	11.952866
455	21	324	18	907	32.8	18.381933
395	26	280	17.4	907.1	34.5	13.354333
178	4	180	16.1	907.5	36.7	9.9472
249	1	234	16.3	907.5	37	11.169466
148	1	125	16.1	907.7	36.4	6.114333
197	0	211	16.5	908	33.9	9.8986
171	1	166	16.4	907.9	33.5	8.0132
149	1	140	16.3	907.9	32.9	6.9674
148	1	126	15.9	907.9	33.6	5.513333
87	4	83	15.4	908	37.5	4.243867
74	2	64	15.1	908.2	38.6	2.743667
25	0	20	12.7	908.7	54.9	0.804333
15	1	11	11.8	909	52.7	0.2182
16	0	13	11.3	909.5	52.6	0.206467
12	0	10	10.7	910.2	53	0.105267
11	0	8	10.7	910.5	53.3	0.0028
3	0	3	4	911.4	46.7	0.007333
26	5	25	3.6	911.5	44.8	0.757267
52	4	51	4.1	911.7	43.5	2.522267
119	82	84	4.4	911.5	41.6	3.6458
87	13	72	5	912	40	3.752333
132	56	94	5.5	911.8	41.6	6.144933
238	157	133	5.9	911.7	43.6	8.993133
276	163	141	6.5	912	42.8	12.717133
383	186	206	7	912.1	43.7	14.777733
286	52	190	6.7	912.2	42.6	11.8562
449	163	230	7.2	912.1	42.2	16.144
611	326	203	7.6	912.1	39.6	18.4056
545	201	244	8	912	39.4	26.5514
698	298	222	8.5	911.9	38.2	24.455732
612	244	189	8.8	911.8	38.2	23.361198
357	7	261	8.8	912.1	37.2	17.542732
857	376	217	8.9	912.3	36	22.517666
775	433	141	10.1	912.1	32.7	34.78113
938	533	130	10.9	912	31.2	40.4776
946	551	128	10.7	911.9	31.4	41.309
959	575	118	12.2	911.8	28.7	42.438065
970	607	129	11.9	911.7	27.2	43.545933
1005	643	126	13.4	911.7	25	44.21193
1018	635	122	14.2	911.5	24.1	44.6316
1067	695	117	14	911.5	25.5	45.140465
1070	616	150	13.4	911.2	21	45.204
1073	594	185	13.4	911.1	18.1	45.778465
1089	613	110	13.5	911.1	16	45.8298
1082	617	118	13.6	911.1	15.8	45.813065
1082	638	116	14	911	16	44.971264
1068	628	114	14.3	910.8	14.3	44.4256
1065	643	108	14.7	910.5	14.4	43.32973
1034	638	106	15.1	910.6	13	42.07153
1016	618	111	14.5	910.4	13.9	40.897064
983	622	111	14.7	910.3	13.1	39.492798
950	630	113	14.8	910.2	12.2	38.183132
857	516	135	15.7	910.1	11.2	35.0728
832	562	111	15.3	909.9	11.3	32.745598
777	518	114	15.8	909.8	9.6	25.857466
752	430	124	15.7	909.8	10	16.572
689	412	139	15	909.9	10.5	21.660666
543	308	97	15	909.5	9.8	24.176464
580	407	84	15.7	909.6	7.9	22.268866
467	381	71	15.3	910	8.2	17.8524
122	16	81	15.3	909.8	9.4	13.821733
241	222	58	15.6	910.1	9.7	9.302
185	194	53	15.4	910.1	10.8	4.777867
75	13	47	14.8	910.4	10.2	3.3658
64	9	45	14.9	910.4	10.1	2.383467
54	13	37	14.7	910.4	10.2	1.452867
26	12	20	14.5	910.7	11	0.637867
14	23	10	14.4	910.7	12.6	0.089
8	0	8	3.4	917.2	49	0.1018
25	0	19	3.2	917.3	49.4	0.5802
28	0	28	3.3	917.6	49.2	1.449267
71	0	68	3.6	917.9	47.8	2.7338
264	331	134	4.1	917.1	46	5.881867
85	1	79	4.1	918.1	44.9	4.083867
122	1	99	4.1	917.9	49.3	5.2636
241	62	165	3.9	918.2	52	8.5434
254	33	166	4.2	918.2	50.9	11.214866
624	554	123	4.7	918.5	47.4	21.203533
727	735	91	5	918.2	46.1	27.441866
774	785	82	4.9	918.5	48.6	31.193333
839	802	114	4	918.6	53	30.341
858	818	82	4.5	918.6	51.1	39.4214
901	827	92	4.9	918.5	49.4	41.595863
945	844	87	5.6	918.5	46.6	42.2352
961	842	77	6.3	918.6	45.3	44.567467
973	637	76	6.3	918.5	43.5	45.8166
978	630	74	7.3	918.7	40.4	46.6652
996	655	89	7.5	918.7	39	47.2436
1025	682	89	8.2	918.5	35	47.784733
1087	675	131	8.3	918.6	32.6	34.480064
1103	569	204	9.9	918.5	28.4	22.747267
1086	490	217	9.5	918.4	30.4	23.525467
1155	612	186	9.5	918.3	27.2	24.864466
1203	608	195	9.7	918.4	23.9	18.169266
1133	579	141	10.1	918.1	24.2	30.234932
1183	662	122	11.8	918.3	19.6	45.7416
1139	667	116	10.5	918	21.9	45.4922
1102	678	91	10.3	918.2	23.5	45.7922
1079	690	102	10.4	918.1	23.2	44.874866
1037	681	66	10.8	918	22.2	43.000397
1013	704	61	10.5	917.9	22.5	41.2944
952	698	57	10.7	917.7	22.4	39.450066
876	664	52	12	917.7	17.7	37.814533
812	651	53	11.2	917.5	19.1	35.98733
768	619	52	11.3	917.5	19.6	33.492798
722	534	49	11.8	917.3	16.9	31.238531
675	536	46	11.9	917.2	17	28.671799
620	439	43	12	917.2	16.1	25.823399
556	447	43	11.7	917.2	15.9	22.707333
477	452	40	11.6	917.3	15.5	19.539467
392	417	39	11.5	917.1	15.6	16.214132
311	388	35	11.7	917	15.3	12.871599
237	366	32	11.9	917.1	14.6	9.411
173	334	28	11.7	917	15.8	6.1666
118	294	24	11.8	917	16	3.364533
67	247	19	11.3	916.9	15.5	1.3784
45	189	13	11.4	917	15.7	0.467467
19	100	6	11.2	917	15.5	0.054533
15	77	6	4.1	915.3	25.4	0.058267
47	272	15	4.2	915.2	25.6	0.4082
70	380	21	4.9	915.1	24.1	1.015667
97	409	26	4.7	915.3	24.6	2.561467
171	444	31	5.3	915.3	24.8	5.045333
231	475	34	3.9	915.4	29.1	8.472867
291	494	36	6.4	915.5	24.2	12.083667
378	508	40	8.1	915.3	17.6	15.6744
474	547	43	8.9	915.1	15.8	19.1482
564	511	46	9.5	914.9	14.6	22.496199
610	477	58	10.1	914.7	13.1	25.223665
670	480	61	10.5	914.8	12.7	27.125933
772	569	52	10.6	914.6	13.9	31.506664
802	562	52	11.2	914.4	12.9	34.00173
766	464	70	11.5	914.5	10.5	35.676933
911	563	67	11.9	914.5	9	39.079464
924	529	96	12.6	914.3	7.3	35.7352
900	459	93	12.5	914.2	7.3	39.955067
1018	579	69	13.1	914.1	6.6	42.9696
1026	595	69	13.2	913.9	5.6	43.7798
1019	595	67	13.7	913.8	4.8	45.3382
976	577	102	14.5	913.6	3.1	44.968864
1020	606	88	15.1	913.3	1.5	46.12253
1079	652	80	15	913.1	0.2	46.501465
1086	670	79	15.4	912.8	0.3	46.952667
1099	613	143	15.1	912.5	5.1	47.314
1097	578	117	15.9	912.2	4.1	47.356197
1109	581	78	15.5	911.9	3	47.096333
1117	606	80	16.1	911.7	1.3	46.412197
1126	638	81	16.6	911.7	0	45.4904
1137	635	106	16.9	911.7	6552.5	46.309532
1150	659	91	17.1	911.5	6552.3	45.504333
1125	673	74	17.2	911.1	6551	44.118397
1101	658	73	16.8	911	6551.7	42.904064
1058	677	65	17.4	910.9	6551	40.871532
991	685	56	17.3	910.5	6551.1	39.48193
904	639	59	17.7	910.3	6550.6	37.083065
829	633	50	18.5	910.3	6550.3	35.053066
773	584	52	18	910.2	6550.2	33.05893
712	479	55	18	909.9	6550.5	30.067064
681	487	59	18.2	909.7	6551.8	27.479933
601	370	62	18	909.4	6553.1	24.7568
526	366	61	18.3	909.2	0	21.141867
456	365	63	18.2	909.1	0	17.734934
375	319	59	18	909	0.4	14.094666
293	272	59	18	908.8	6553.5	12.029999
198	225	46	17.8	908.7	0.6	7.677933
146	173	52	17.6	908.8	0.4	5.303733
85	84	41	17.3	908.9	0.7	2.800333
50	33	31	17.1	908.9	0.8	1.392133
35	45	22	16.8	908.9	1	0.722467
13	32	8	16.4	908.9	1.6	0.0756
12	0	10	10.1	911.7	12.9	0.196467
32	0	29	10	911.8	14.6	1.158467
50	0	48	10.2	911.9	16.8	2.094467
53	0	50	10.4	911.9	18.1	2.315667
55	0	52	10.4	912	17.8	2.419067
64	0	60	10.6	912.1	17.7	2.929733
98	0	88	10.9	912.4	17.6	4.571133
168	3	148	11.4	912.6	16.3	7.876133
157	2	141	12.3	912.8	13.4	7.714467
130	0	122	12.8	912.9	12.8	6.230133
139	0	140	12.9	912.9	9.7	7.0746
188	0	183	13.3	912.8	8.5	10.517066
210	2	198	13.8	912.9	7.7	11.247533
243	2	212	13.7	912.9	7.2	12.382799
374	17	279	14.2	912.9	6.3	17.417398
358	9	292	14.6	912.8	4.4	16.1736
271	2	258	14.9	912.7	4.3	14.1332
366	6	317	15.3	912.6	3.3	16.084133
372	5	314	15.4	912.7	3.6	18.048666
458	9	360	16	912.5	2.9	21.385134
449	16	351	16.4	912.5	1.9	21.124266
451	11	366	16.5	912.5	1.7	23.4504
531	38	372	16.8	912.4	1.7	26.279467
589	65	384	16.6	912	4.9	26.324865
523	41	357	17.1	911.9	4.4	27.788599
726	126	344	16	911.5	3.4	35.001663
732	137	292	16.5	911.5	3.5	39.591534
961	208	425	16.7	911.4	3.2	31.340332
541	20	417	16.8	911.3	3.5	19.4236
285	4	251	16.2	911.3	4	17.251932
799	194	324	17.2	911.1	3.4	34.2896
915	294	321	17.8	910.8	4.3	30.942799
[truncated: 7,597 more rows]
