# Supplementary material for: Short-term power prediction of photovoltaic power stations based on Kepler optimization algorithm and VMD-CNN-LSTM model
Source: PLoS One. 2025 Sep 25;20(9):e0329821. doi: 10.1371/journal.pone.0329821 (PMC12463232; doi:10.1371/journal.pone.0329821)
Supplement: S2 File — (CSV) [file pone.0329821.s002.csv]

��̫�����ն�	������ն�	ˮƽ���ն�	����	��ѹ	ʪ��	���繦��
5.57	4.02	2.72	-3.61	859.06	32.41	1.917767
31.22	22.53	16.86	-2.99	859.14	32.02	5.459533
47.4	34.2	28.82	-2.14	859.14	30.36	9.308367
115.65	83.44	70.87	-1.03	859.17	28.08	20.209
126.93	91.58	90.07	0.38	859.05	25.1	22.1137
179.03	129.17	113.3	1.17	858.99	23.31	30.555935
248.21	179.08	159.09	2.18	858.86	21.33	43.2859
317.22	228.87	204.82	3.73	858.89	19.48	51.824734
362.7	261.69	236.7	5.05	858.71	17.8	59.437935
403.23	290.93	264.11	5.42	858.61	17.01	65.81073
438.56	316.42	287.99	6.44	858.46	14.27	72.0755
472.49	340.9	310.9	7.39	858.36	12.67	77.86823
498.35	359.56	330.04	7.38	858.27	12.16	83.37116
522.68	377.11	348	7.56	858.1	11.79	88.6662
376.35	271.54	362.95	7.68	857.93	11.28	92.06516
563.38	406.48	378.19	8.24	857.62	10.2	92.42427
580.13	418.57	390.28	8.51	857.48	9.97	91.45826
589.69	425.46	397.46	8.82	857.32	9.21	89.897736
590.79	426.26	399.86	9.19	857.23	9.18	88.3435
596.59	430.44	405.05	9.1	857.07	9.32	88.35143
592.72	427.65	405.28	9.8	856.92	8.98	104.58887
591.15	426.51	405.99	9.83	857.04	8.49	104.989494
592.49	427.48	407.79	9.83	856.96	8.28	104.34689
583.24	420.81	402.26	9.68	856.94	8.78	103.3256
578.22	417.19	398.48	9.82	856.73	9.06	101.49416
573.79	413.99	397.17	9.36	856.64	9.22	99.038795
565.8	408.22	389.07	9.65	856.4	8.96	95.596436
564.6	407.36	388.98	10.11	856.16	8.22	89.6728
493.93	356.37	339.27	10.67	856.04	7.04	80.8388
507.03	365.82	347.97	11.08	855.89	6.82	87.4489
522.01	376.63	363.82	11.07	855.66	6.55	83.05617
507.83	366.4	351.76	10.99	855.71	6.42	74.00027
394.72	284.79	267.85	11.13	855.61	6.22	72.16206
453.66	327.32	313.03	11.58	855.4	5.86	67.44803
407.15	293.76	280.9	11.25	855.6	6.54	59.119434
325.85	235.1	221.18	11.82	855.68	5.8	41.951
257.8	186	161.07	11.02	855.57	6.71	28.54693
171.77	123.93	100.36	10.98	855.61	6.69	23.0776
129.16	93.19	70.75	10.47	855.56	7.1	18.367067
113.62	81.98	64.04	10.58	855.49	7.2	9.889366
61.89	44.66	33.63	10.19	855.58	7.45	7.1421
52.6	37.95	27.99	9.99	855.46	7.77	4.815067
26.25	18.94	13.89	9.56	855.48	8.97	2.528633
12.7	9.16	6.59	8.97	855.57	9.42	0.5789
19.33	13.94	10.43	-2.9	857.61	30.41	4.245267
46.96	33.88	25.68	-2.3	857.53	29.3	7.6552
67.82	48.93	39.86	-1.67	857.41	27.92	12.690533
108.75	78.46	64.8	-0.6	857.24	25.81	19.314165
128.17	92.47	84.25	0.55	857.22	23.78	26.182566
156.85	113.16	86.93	1.92	857.2	21.61	17.296299
115.06	83.02	63.5	2.73	857.04	20.21	17.760166
151.74	109.48	84.12	3.36	856.94	19.02	25.140268
210.73	152.04	119.26	4.22	856.77	17.19	36.98193
297.13	214.38	175.09	5.37	856.53	15.11	39.582195
313	225.83	187.05	6.12	856.26	14	55.488068
421.02	303.77	259.36	6.42	856.02	13.3	70.170334
500.96	361.44	322.42	6.17	855.75	13.75	77.292366
526.9	380.16	346.49	6.64	855.47	13.01	70.74714
356.27	257.05	340.74	6.23	855.35	13.11	71.45786
579.97	418.45	394.02	6.55	855.13	12.88	70.4865
601.99	434.33	410.07	6.64	854.78	12.13	70.06906
572.81	413.28	389.43	7.63	854.54	11.16	70.161
611.29	441.04	418.57	7.68	854.25	10.3	70.59033
607.56	438.35	418.37	8	853.87	10.23	72.731865
591.68	426.9	406.76	9.16	853.52	9.17	90.0375
605.95	437.19	417.65	9.84	853.31	7.91	102.79361
573.69	413.92	388.21	9.86	853.11	7.78	84.8946
488.82	352.68	304.69	9.89	853.23	8.89	58.91177
452.9	326.77	268.56	10.14	852.98	8.43	74.60017
498.76	359.86	317.56	10.91	852.83	7.28	88.80504
518.46	374.07	343.67	11.38	852.61	6.62	87.6925
492.78	355.54	323.85	11.58	852.42	6.2	64.16596
367.21	264.94	221.86	11.01	852.29	6.81	56.024033
353.79	255.26	213.1	11.46	852	6.21	61.6889
327.88	236.57	197.67	11.7	851.82	5.59	53.693966
392.13	282.92	246.74	11.63	851.6	5.57	60.641235
376.22	271.44	237.43	11.47	851.47	5.55	58.604237
474.7	342.5	310.83	11.79	851.3	5.45	67.367294
382.02	275.63	245.02	11.29	851.26	5.64	54.774998
362.93	261.86	233.69	12.34	851.31	4.82	48.918102
311.93	225.06	196.4	11.78	851.11	5.35	36.446434
251.3	181.31	152.63	11.48	851.15	5.53	29.453436
188.54	136.03	110.29	12.1	851.23	4.99	23.585567
183.59	132.46	106.86	11.79	851.32	5.1	21.9821
136.22	98.28	78.97	11.61	851.33	5.09	12.3543
70.3	50.72	38.63	11.05	851.56	5.32	6.7396
37.8	27.27	20.46	10.49	851.66	6.18	3.2648
14.35	10.36	7.62	10.14	851.88	6.93	0.882933
3.51	2.53	1.48	1.85	854.24	20.35	1.452033
18.04	13.02	9.67	2.39	854.39	19.42	3.089333
28.95	20.89	15.87	2.21	854.42	19.9	4.546967
42.59	30.73	23.6	2.56	854.7	19.67	6.727
66.08	47.68	37.36	3.28	854.74	17.92	10.790733
101.08	72.93	58.29	3.58	854.84	17.58	15.274467
125.29	90.4	72.78	3.95	854.94	18.54	19.417067
163.39	117.88	92.5	4.52	854.98	15.75	27.167933
178.37	128.69	98.12	5.34	855.09	14.58	29.375734
193.91	139.9	105.38	5.59	855.21	14.02	29.2082
233.23	168.27	130.92	5.06	855.28	16.03	30.159033
240.31	173.38	135.35	4.92	855.27	17.06	35.2625
208.44	150.39	114.08	5.4	855.24	14.8	28.625334
204.43	147.5	112.57	5.64	855.12	14.7	30.2869
216.93	156.51	117.32	5.67	855.07	14.24	30.342432
223.22	161.05	126.65	6.07	855.05	13.44	45.430466
285.57	206.04	165.4	6.52	854.91	13.19	45.7779
298.47	215.35	176.32	6.61	854.83	13.42	63.899498
542.89	391.7	350.51	7.58	854.71	12.97	91.37777
645.67	465.85	432.68	8.73	854.56	11.44	100.08133
422.03	304.49	279.58	8.71	854.39	10.73	89.6049
554.35	399.97	366.45	9.38	854.24	9.96	88.60086
290.15	209.35	163.27	10.47	854.02	7.82	39.952496
249.45	179.98	133	10.1	853.98	8.21	38.504665
294.83	212.72	165.76	10.57	853.81	7.26	47.739536
269.69	194.58	147.34	10.91	853.54	5.92	50.51573
515.39	371.86	320.14	11.32	853.48	6.2	58.408234
244.75	176.58	134.1	11.07	853.33	8.19	50.813934
506.43	365.39	322.36	11.56	853.14	8.71	66.452866
405.05	292.24	254.1	11.88	853.03	8.5	74.08427
531.03	383.14	352.05	12.58	853.03	7.85	73.933304
355.58	256.55	229.14	12.71	852.95	6.82	64.0185
386.51	278.86	248.22	13.09	853.01	5.47	57.1186
274.42	198	164.13	12.98	853.04	5.26	33.0239
205.9	148.56	117.73	12.87	853.11	5.23	31.222567
155.67	112.32	82.86	12.8	853.25	4.93	22.537668
187.12	135.01	105.96	12.92	853.26	4.76	22.249735
125.09	90.25	67.09	12.94	853.25	4.23	13.208066
82.67	59.65	44.66	12.75	853.25	4.44	10.053167
73.77	53.23	39.24	12.53	853.28	4.6	8.668567
54.41	39.26	29.4	12.57	853.34	4.45	6.0249
35.27	25.45	18.92	12.43	853.47	4.5	3.521466
18.32	13.22	9.68	12.02	853.62	4.9	1.7661
5.9	4.26	2.91	11.65	853.82	5.81	0.413933
0.15	0.11	0.02	1.08	858.99	22.28	0.988167
20.6	14.86	10.97	1.09	859.05	22.03	4.626066
53.24	38.41	28.6	2	859.13	20.66	9.588133
93.81	67.69	52.36	3.62	859.22	18.39	15.565201
121.69	87.8	69.82	4.5	859.22	17.2	20.0739
159.7	115.22	100.14	4.94	859.27	17.27	27.817532
217.85	157.18	128.02	5.64	859.3	16.05	33.526966
241.63	174.34	144.85	6.26	859.33	15.12	36.29243
229.83	165.82	137.29	6.39	859.44	14.75	37.12263
268.22	193.52	162.21	6.59	859.46	14.96	40.449265
272.81	196.83	163.58	6.95	859.43	14.73	42.83346
332.61	239.98	202.65	7.79	859.46	13.11	52.251266
356.14	256.95	217.69	7.98	859.35	12.4	62.438595
445.65	321.54	278.08	8.69	859.34	11.66	74.40463
449.42	324.26	281.55	9.05	859.17	10.93	79.533295
421.62	304.2	292.7	9.65	859.09	10.19	83.39287
484.08	349.26	307.54	9.97	859.05	9.7	87.66776
518.5	374.1	332.39	10.27	858.95	8.8	90.4981
529.61	382.12	341.82	10.51	858.92	8.12	91.97767
585.06	422.12	380.63	10.76	858.83	7.89	102.87387
588.71	424.76	388.1	11.31	858.76	7.43	104.627365
594.33	428.81	396	11.06	858.62	7.17	101.356735
594.94	429.25	399.63	11.3	858.46	6.37	103.3578
590.64	426.15	398.21	11.71	858.34	5.29	102.08497
578.4	417.32	388.86	12.09	858.13	4.78	100.45513
579.56	418.15	389.68	12.24	857.9	4.37	98.62066
561.64	405.23	374.79	12.31	857.67	4.27	94.65866
585.05	422.12	386.13	13.31	857.44	3.62	88.077965
535.47	386.34	346	12.87	857.29	3.9	74.9133
596.17	430.14	385.61	13.6	857.2	3.45	71.51317
576.98	416.29	369.2	14.1	857.19	3.07	72.66303
459.11	331.25	283.92	13.27	857.16	3.68	58.782032
360.57	260.15	212.63	13.27	857.25	4.2	46.2371
274.63	198.15	155.63	13.17	857.26	4.06	33.069633
230.38	166.22	130.22	13.25	857.29	3.73	31.195967
274.27	197.89	162.05	13.2	857.44	3.91	38.326168
211.23	152.4	123.41	12.65	857.5	4.09	25.870598
166.18	119.9	92.13	12.52	857.62	4.23	22.536268
149.85	108.12	80.5	12.08	857.69	4.35	18.321798
117.99	85.13	63.71	12.1	857.83	4.55	13.704832
89.79	64.79	48.94	11.89	857.95	4.58	10.482966
68.91	49.72	37.62	11.94	858.01	4.33	7.689734
48.59	35.06	26.34	11.83	858.19	4.33	5.2682
30.58	22.07	16.59	11.6	858.4	4.76	3.036133
13.21	9.53	7.34	11.17	858.53	5.14	1.0759
13.81	9.96	7.22	0.74	861.66	21.94	3.4671
41.47	29.92	22.19	1.22	861.67	21.18	7.510766
72.53	52.33	39.63	1.72	861.67	20.23	12.431766
112.54	81.2	63.58	2.23	861.72	19.66	19.428967
157.47	113.62	95.69	3.34	861.71	18	28.065098
220.67	159.21	124.06	4.78	861.69	15.95	35.6167
253.47	182.88	150.41	6.37	861.55	14.52	40.6308
292.54	211.07	175.29	6.86	861.46	13.41	44.432034
282.92	204.13	169.89	7.86	861.34	11.22	45.116165
333.87	240.88	202.36	8.08	861.25	10.73	56.224464
425.09	306.7	262.85	8.29	861.11	10.5	69.98413
468.34	337.91	294.52	9.52	861.03	9.19	75.82493
489.95	353.5	313.18	9.69	860.9	8.09	80.2235
504.35	363.89	325.76	8.95	860.87	9.24	84.733604
454.17	327.68	336.76	9.23	860.78	9.22	89.1282
537.25	387.63	350.58	9.4	860.56	8.56	93.032104
550.16	396.94	359.7	10.08	860.43	8.14	95.7789
558.83	403.2	367.1	10.85	860.31	7.21	97.207375
565.39	407.93	373.32	10.39	860.21	7.54	98.6776
570.52	411.63	378.5	11.17	860.02	6.78	100.43389
571.29	412.19	381.05	11.54	859.84	6.15	100.755424
581.38	419.47	388.98	11.63	859.68	6.13	103.15573
589.05	425	394.36	12.45	859.53	5.65	103.76987
572.21	412.85	382.51	12.47	859.35	6.11	102.42866
572.03	412.72	379.36	13.17	859.15	5.81	97.58794
567.01	409.1	377.58	12.81	858.96	6	93.1427
545.81	393.8	364.42	12.47	858.71	6.85	87.3803
422.43	304.79	278.17	13.2	858.54	6.05	79.60657
547.03	394.68	364.51	12.15	858.51	7.87	89.82726
521.18	376.03	352.11	12.53	858.41	7.04	82.41053
491.68	354.75	332.08	13.24	858.27	6.47	77.662895
462.91	333.99	310.8	13.52	858.22	6.17	74.130936
441.67	318.66	295.26	13.76	858.09	5.79	67.97723
411.31	296.76	274.2	12.9	858.16	6.33	61.865532
375.23	270.73	248.9	12.73	858.2	6.55	54.960266
339.29	244.8	223.13	13.19	858.26	6.21	46.970936
254.72	183.78	162.96	12.26	858.46	6.92	38.051765
273.11	197.05	172.37	12.71	858.48	6.8	34.0214
219.43	158.32	134.63	12.07	858.54	7.2	25.0985
166.45	120.1	98.62	12.34	858.66	7.01	19.801367
108.79	78.49	59.94	12.24	858.71	7.05	13.398467
78.85	56.89	42.48	12.05	858.83	7.3	8.802267
48.67	35.12	25.9	12.03	858.91	7.71	4.125567
15.56	11.23	8.21	11.64	859.07	8.34	0.967167
12.94	9.34	6.74	0.23	862.36	26.67	2.886334
34.68	25.02	18.25	0.57	862.56	26.06	6.844133
73.83	53.27	41.1	1.15	862.59	25.11	13.0158
118.07	85.19	68.44	2.12	862.6	23.45	19.866
160.9	116.09	97.7	3.31	862.58	21.56	27.237232
212.11	153.04	111.4	4.85	862.48	19.04	35.0196
266.13	192.02	163.13	6.05	862.39	17.03	43.166668
316.24	228.17	195.84	7.43	862.25	14.96	50.5176
355.05	256.17	222.58	9.1	862.13	12.74	57.7164
395.91	285.65	250.52	8.95	861.98	12.66	64.8529
432.76	312.24	275.79	8.58	862.01	13.57	71.62866
467.21	337.09	299.33	8.69	861.91	13.61	78.4392
499.28	360.23	320.71	9.32	861.76	13.39	81.913994
504.24	363.81	323.58	9.53	861.63	12.74	81.606
486.37	350.92	319.85	10.03	861.44	12.01	77.6818
466.65	336.69	298.74	10.25	861.28	10.92	83.1439
548.46	395.71	358.34	10.72	861.13	10.57	99.46066
579.45	418.08	383.76	10.58	860.96	10.34	101.18687
581.29	419.4	387.39	11.35	860.75	9.23	102.23664
586.31	423.02	394.18	11.7	860.53	8.58	103.77173
586.98	423.51	397.34	12.5	860.34	7.44	103.8856
588.32	424.47	400.89	12.08	860.12	7.67	104.95193
584.98	422.06	401.45	12.63	859.94	6.57	105.31617
588.05	424.28	405.2	12.68	859.58	6.65	104.7193
578.69	417.52	400.58	12.47	859.37	7.75	104.7851
587.51	423.89	406.83	13.69	859.11	5.15	102.61883
573.74	413.95	396.88	13.64	859.02	5.55	98.857025
571.75	412.52	396.4	13.54	858.78	6.11	95.50613
551.73	398.08	382.36	12.99	858.59	6.88	92.43569
536.07	386.77	370.57	13.57	858.42	6.49	88.55537
524.07	378.12	362.88	13.79	858.34	6.41	84.0707
501.31	361.7	345.49	14.16	858.23	6.26	78.70076
476.53	343.81	327.99	14.29	858.1	6.58	72.502495
445.15	321.18	305.76	14.27	858.06	6.29	66.61946
408.63	294.82	278.7	14.28	858.01	6.77	59.287666
365.93	264.02	247.23	14.55	858.04	6.25	52.096333
325.42	234.79	217.8	14.05	858.06	6.82	44.64693
277.33	200.09	181.71	14.31	858.09	6.6	37.565502
236.79	170.85	151.74	13.82	858.09	7.1	29.540468
191.59	138.23	119.12	13.96	858.06	7.15	21.964365
140.85	101.62	84.11	13.56	858.05	7.63	14.965532
94.67	68.3	54.65	13.32	858.08	7.92	9.073866
56.24	40.58	30.59	12.83	858.11	8.64	4.504033
22.46	16.2	11.55	12.34	858.16	9.29	1.564267
1.67	1.21	0.63	11.55	858.19	10.94	0.232867
1.07	0.77	0.36	2.14	859.39	24.79	1.124433
20.51	14.8	10.49	1.39	859.39	26.37	4.273733
47.19	34.05	24.26	3.33	859.44	23.19	9.054267
89.26	64.4	51.17	3.46	859.43	23.09	15.413767
136.22	98.28	81.17	3.97	859.49	21.85	22.7031
183.53	132.42	113.04	5.11	859.48	20.88	30.5249
233.76	168.66	109.82	6.93	859.41	17.95	38.7128
288.01	207.8	179.4	2.51	859.42	25.13	46.886
335.77	242.26	210.97	3.02	859.49	24.05	54.472366
375.53	270.95	239.01	3.79	859.52	23.4	61.74397
415.21	299.58	266.45	4.87	859.44	21.47	68.8331
453.83	327.44	293.95	5.34	859.32	20.33	75.5636
487.61	351.81	317.89	6.63	859.15	17.88	82.045135
520.05	375.21	340.42	7.64	859.02	15.73	88.2826
547.28	394.86	357.51	8.35	858.9	14.27	91.91724
489.59	353.24	317.04	8.86	858.78	13.76	84.79777
532.17	383.96	345.92	9.54	858.64	12.86	95.56517
592.51	427.5	390.8	9.89	858.5	12.13	101.91347
595.75	429.83	397.5	10.59	858.37	11.22	102.656624
594.54	428.96	400.25	10.77	858.21	10.51	103.70336
591.44	426.72	400.91	12.05	857.96	9.44	105.29586
592.61	427.57	404.77	12.55	857.72	8.99	105.84513
592.53	427.51	406.48	12.25	857.53	8.91	106.9551
591.27	426.6	407.61	12.93	857.33	8.05	107.07433
587.94	424.2	406.11	13.92	857.17	7.42	106.253235
579.59	418.18	400.07	13.97	856.97	7.37	104.81496
575.74	415.4	398.22	14.08	856.8	7.02	101.339935
565.8	408.22	389.75	13.83	856.53	7.63	98.07443
552.97	398.97	381.14	13.94	856.28	7.33	96.03323
549.38	396.38	378.45	14.23	856.1	6.75	92.215195
526.8	380.09	361.24	14.38	855.95	6.86	88.16593
518.33	373.97	355.4	14.46	855.88	6.44	74.98773
416.35	300.4	277.05	14.48	855.72	5.86	70.277435
471.27	340.02	314.7	14.32	855.65	6.44	57.38996
232.57	167.8	137.51	14.8	855.74	5.69	32.364033
188.57	136.06	100.93	13.92	855.84	6.24	25.686033
174.87	126.17	94.57	14.1	855.85	6.28	22.077534
150.81	108.81	81.57	13.95	855.92	6.41	19.039997
130.87	94.43	70.84	13.44	855.9	6.89	14.8862
97.19	70.13	52.72	13.57	855.84	6.71	11.606233
79	57	42.54	13.39	855.78	6.69	9.224366
61.43	44.32	33.19	13.19	855.8	7.07	6.739599
42.27	30.5	22.62	13.06	855.88	7.33	4.565867
26.19	18.9	14	12.83	855.98	8.02	2.5753
9.75	7.03	5.13	12.38	856.07	9.28	0.697667
16.4	11.83	8.3	3.83	860.13	17.86	4.1965
42.49	30.65	21.87	4.26	860.33	17.71	6.968967
57.24	41.3	31.19	4.93	860.38	16.95	8.662033
56.66	40.88	33.62	5.34	860.49	16.01	6.396833
65.86	47.52	35.99	5.76	860.6	15.09	10.2053
60.07	43.34	33	6.38	860.66	14.68	7.259233
56.47	40.75	31	6.71	860.67	13.85	8.947166
73.37	52.94	40.55	6.7	860.71	14.15	12.563132
121.69	87.8	66.83	7.47	860.82	13.61	23.238602
173.39	125.1	93.11	8.41	860.81	12.5	21.394566
136.43	98.43	76.94	8.86	860.73	12.7	22.0934
151.06	108.99	84.75	8.93	860.65	13.88	20.176098
151.26	109.13	83.22	8.97	860.77	14.41	21.695335
157.86	113.9	85.5	9.27	860.74	13.57	22.671835
163.14	117.71	88.31	9.46	860.79	13.21	29.75723
328	236.65	201.35	9.41	860.71	13.48	73.2536
433.09	312.48	279.95	10.17	860.52	12.26	95.6459
613.59	442.7	404.65	11.88	860.28	10.16	102.213066
608.15	438.78	401.77	12.07	860.12	9.61	102.9259
612.42	441.86	391.36	12.44	859.99	9.11	97.560394
658.66	475.22	432.93	12.47	859.82	8.06	109.24853
634.01	457.44	433.51	12.91	859.69	6.96	109.3603
608.62	439.12	421.26	12.7	859.59	6.75	107.65276
595.86	429.91	415.01	13.5	859.38	6.21	106.92476
587.2	423.66	409.97	13.97	859.19	5.74	105.043625
589.07	425.01	412.52	14.09	858.98	5.71	103.82166
573.22	413.58	401.39	14.06	858.88	6.19	101.09587
573.88	414.05	400.61	15.17	858.81	4.5	98.63093
565.22	407.81	393.89	15.5	858.6	4.61	95.58337
549.2	396.25	384.63	14.67	858.55	5.09	92.12023
544.35	392.75	380.06	15.52	858.52	4.84	87.43536
529.61	382.11	369.98	15.31	858.44	4.92	82.19399
506.26	365.27	353.29	15.58	858.38	4.53	75.85387
472.99	341.26	330.21	15.87	858.34	4.5	69.233734
436.55	314.97	302.11	16	858.29	4.28	61.914066
392.03	282.85	270.68	15.91	858.35	4.09	54.314167
353.56	255.1	238.84	15.65	858.41	4.01	48.230698
299.47	216.07	199.13	15.38	858.5	3.99	40.718067
229.17	165.35	145.74	15.68	858.52	3.52	23.697569
198.97	143.55	124.4	15.02	858.56	3.9	26.5839
175.59	126.69	103.7	15.32	858.48	3.75	17.938667
106.71	76.99	60.42	14.83	858.59	4.5	8.901899
39.09	28.21	20.24	14.12	858.68	5.49	2.464933
12.61	9.1	6.43	13.15	858.92	6.49	1.032967
2.19	1.58	0.74	12.2	859.04	7.57	0.217933
0.62	0.45	0.19	2.58	862.81	20.59	0.833233
12.73	9.18	6.79	3.06	862.96	19.82	2.075033
19.89	14.35	11.59	3.5	863.01	19.25	3.031
34.99	25.24	20.31	3.68	863.08	19.32	6.948666
71.87	51.86	39.31	5.1	863.24	17.26	12.141034
99.17	71.55	53.28	5.39	863.31	17.27	14.605966
116.94	84.37	63.64	6.57	863.31	15.64	20.164433
213.6	154.12	118.38	7.69	863.27	14.35	42.71867
408.23	294.54	241.05	9.71	863.28	10.42	50.510834
219.14	158.11	126.75	11.25	863.29	8.53	24.2963
139.8	100.87	80	10.7	863.41	8.83	19.103233
131.9	95.17	75.99	10.22	863.5	9.53	19.343567
151.43	109.26	85.39	10.05	863.62	10.12	25.077967
202.87	146.37	110.7	9.83	863.63	10.67	33.2066
265.03	191.22	144.57	9.94	863.65	10.98	45.976467
394.62	284.72	229.63	10.51	863.53	9.96	81.5367
620.57	447.74	379.24	11.32	863.34	8.75	89.0834
409.84	295.7	239.01	12.48	863.08	7.77	62.538467
613.73	442.8	385.48	11.89	862.99	8.61	105.5922
440.4	317.75	262.15	12.36	862.9	7.91	52.7499
516.57	372.7	311.37	11.88	862.82	8.78	67.016136
533.31	384.78	321.35	11.7	862.76	8.28	67.024994
393.56	283.95	232.03	12.25	862.52	7.26	43.4945
334.97	241.68	191.37	12.23	862.5	6.86	67.78333
437.28	315.5	271.66	12.94	862.23	5.89	62.572533
216.59	156.27	119.39	12.95	862	4.09	39.909565
588.95	424.93	382.29	13.51	861.89	3.85	95.3001
615.76	444.27	427.81	14.28	861.68	3.26	95.53273
587.91	424.18	411.05	14.37	861.52	4.71	98.46387
566.87	408.99	396.43	14.92	861.34	4.78	95.9322
558.97	403.3	389.77	15.06	861.23	4.67	92.16853
536.88	387.36	372.06	15.32	861.13	4.24	82.42734
470.5	339.47	321.67	14.7	861.01	4.46	80.43279
487.83	351.97	336.05	15.83	860.98	3.39	75.995964
469.89	339.02	325.3	16.29	860.94	3.12	69.13153
426.22	307.52	294.02	16.07	860.94	3.13	59.445168
397.8	287.01	272.57	15.7	860.86	3.2	55.648365
354.83	256.01	241.92	14.38	860.87	4.31	48.5198
312.18	225.24	207.18	15.58	860.9	3.23	41.630398
266.4	192.21	172.93	15.74	860.91	3.35	32.946667
208.96	150.76	130.63	14.62	860.94	4.38	24.824333
161.11	116.24	96.99	14.85	860.97	4.36	17.541998
114.77	82.8	66.17	14.55	861.04	5.1	10.901799
71.11	51.31	38.28	14.3	861.13	5.2	5.7869
33.49	24.17	16.57	13.65	861.24	6.5	2.304633
7.3	5.27	3.46	13.02	861.45	7.47	0.4025
5.21	3.76	2.43	1.42	863.91	25.48	1.883467
28.25	20.38	14.49	1.95	863.95	24.78	5.797633
50.29	36.28	32.56	2.46	864.05	24.15	11.812033
116.14	83.8	66.78	3.53	864.16	22.8	19.4194
170.25	122.84	103.51	5.48	864.25	20.06	27.544765
170.25	122.84	103.51	5.48	864.25	20.06	35.846535
252.75	182.36	168.02	7.99	864.31	16.3	43.980064
335.54	242.09	212.83	7.45	864.28	16.5	52.35323
381.15	275	244.96	7.88	864.35	16.45	59.70767
420.89	303.67	274.33	8.66	864.39	15.52	66.931435
458.33	330.68	299.64	9.35	864.35	15.12	73.4475
488.31	352.31	320.93	9.95	864.28	14.54	79.982
517.03	373.04	342.05	9.44	864.19	15.5	85.64337
540.93	390.28	358.85	9.84	864.04	15.05	90.933266
556.79	401.73	370.23	11.53	863.88	12.56	95.83256
572.52	413.07	381.75	11.82	863.68	12.22	100.491295
588.11	424.32	393.76	12.29	863.54	11.55	101.94987
597.45	431.06	400.46	12.3	863.33	11.34	98.905334
602.73	434.87	406.17	12.7	863.12	10.8	96.85642
609.19	439.53	413.92	12.27	862.99	10.97	93.835
611.01	440.84	418.51	12.72	862.84	10.17	92.35893
609.27	439.59	420.58	12.81	862.64	9.6	92.319496
613.99	442.99	427.71	12.88	862.45	8.82	92.26257
604.61	436.23	422.97	13.87	862.25	7.03	92.22733
610.93	440.79	429.41	13.87	861.94	6.39	95.1496
590.23	425.85	414.68	14.32	861.61	5.3	95.15311
603.88	435.7	427.23	14.48	861.32	4.59	95.188095
597.69	431.24	421.83	15.21	860.96	4.12	96.6651
578.74	417.56	407.93	16.1	860.76	4.03	98.34394
574.09	414.21	404.21	15.36	860.46	4.68	94.37143
559.49	403.67	392.98	15.56	860.27	5.2	90.3826
545.06	393.26	379.65	15.93	859.98	4.2	86.676796
516.27	372.49	357.57	15.2	859.81	4.39	81.7964
503.85	363.53	347.73	16.47	859.73	3.41	76.176094
463.42	334.36	318.42	17.22	859.6	2.63	67.1384
440.77	318.02	295.21	17.02	859.44	2.68	53.69163
344.05	248.23	219.68	15.66	859.39	3.39	40.4334
223.13	160.99	131.04	16.43	859.36	2.95	24.7317
170.36	122.91	95.27	16.12	859.31	3.23	27.5457
203.68	146.95	121.13	16.03	859.38	3.46	26.750502
160.97	116.14	93.2	15.95	859.32	2.99	22.124434
187.47	135.26	106.68	16.19	859.26	2.6	20.452368
116.83	84.3	64.81	16.14	859.27	2.17	9.667701
62.11	44.82	33.98	15.51	859.34	2.46	5.372034
31.97	23.07	16.75	14.97	859.37	3.29	2.544733
7.34	5.3	3.7	14.4	859.52	4.26	0.422567
2.39	1.73	0.93	1.78	862.06	23.21	1.046967
16.42	11.85	8.85	1.93	861.93	22.99	2.8007
35.31	25.47	19.37	2.22	861.91	23.24	9.117034
117.94	85.09	64.53	3.21	861.84	22.08	16.319801
153.16	110.5	88.92	4.74	861.87	20.28	23.161133
184.73	133.29	109.52	6.04	861.82	18.13	33.0932
218.05	157.33	161.28	6.77	861.79	17.33	41.471966
343.5	247.83	212.5	6.87	861.81	17.7	51.754734
385.73	278.3	242.76	7.51	861.65	18.16	58.3912
422.15	304.58	269.04	7.64	861.57	18.39	66.079765
459.73	331.69	298.02	8.05	861.35	17.72	73.73753
491.97	354.95	321.57	8.53	861.41	17.12	80.2361
524.87	378.69	345.26	8.81	861.26	17.13	86.45724
546.03	393.96	361.17	9.39	861.1	15.91	91.48534
555.91	401.09	369.43	9.88	860.99	14.85	96.1016
583.42	420.94	386.58	10.77	860.94	13.99	98.9464
599.79	432.75	395.79	10.6	860.99	14.08	104.103065
657.88	474.66	430.59	11.12	860.93	13.42	104.51466
659.89	476.11	425.32	11.57	860.86	12.33	78.5694
549.29	396.32	348.65	11.66	860.86	12.12	78.535095
560.45	404.37	353.14	12.11	860.83	11.61	86.089264
566.21	408.52	366.15	12.59	860.66	10.63	96.45556
415.89	300.07	259.14	12.3	860.52	11.3	86.548454
550.43	397.13	346.1	12.2	860.37	11.55	88.30524
538.45	388.49	340.79	12.54	860.24	10.28	79.52303
410.81	296.4	239.83	12.69	860.08	10.03	55.392868
332.52	239.91	191.29	12.19	859.94	11.61	66.303535
451.96	326.09	270.41	12.52	859.91	10.93	63.1043
225.84	162.94	125.2	12.05	859.75	10.86	41.93187
231.67	167.15	128.93	12.51	859.74	10.47	33.945797
370.07	267.01	210.59	12.31	859.54	10.63	57.1039
347.94	251.04	204.03	12.74	859.45	9.69	56.1386
231.03	166.69	132.31	12.45	859.17	9.12	50.806698
404.63	291.94	242.68	13.41	858.95	7.8	51.652065
281.97	203.44	171.47	12.56	858.23	8.58	41.179363
283.71	204.69	165.82	13.34	858.41	7.43	33.401665
242.81	175.19	139.82	13.31	858.56	7.11	34.91087
233.16	168.22	132.29	13.42	858.45	7.4	22.065632
137.09	98.91	74.54	12.55	858.02	8.09	16.910833
132.56	95.64	71	12.63	858.36	8.9	14.347433
97.44	70.3	52.59	12.37	858.12	9.49	11.711234
78.94	56.96	42.51	12.28	858.41	9.38	8.156866
54.38	39.24	29.36	12	858.48	10.46	5.094833
33.93	24.48	17.87	11.63	858.46	11.14	4.851233
38.27	27.61	20.04	11.35	858.36	11.88	2.066633
4.74	3.42	2.12	10.9	858.58	12.57	0.2352
0.31	0.22	0.02	4.93	860.86	24.75	0.6419
12.13	8.75	6.39	5.36	861	23.92	2.423867
28.49	20.56	15.3	5.71	861.13	23.09	4.8496
46.59	33.62	25.14	6.17	861.38	22.2	6.881933
58.95	42.53	31.93	6.64	861.65	21.32	8.732033
72.63	52.4	39.56	7.19	861.8	20.21	11.0775
98.12	70.79	53.56	8.14	861.95	18.64	15.295468
120.78	87.14	66.38	8.68	861.97	17.53	16.570168
122.51	88.39	67.21	8.94	862.08	17.43	18.168499
144.82	104.49	79.75	9.15	862.32	17.21	20.167702
144.41	104.19	78.74	9.44	862.38	17.09	19.852703
151.49	109.3	81.93	9.69	862.49	15.91	21.926334
171.84	123.98	92.61	9.92	862.61	15.21	25.417933
200.81	144.89	107.21	9.53	862.65	16.29	28.846998
216.53	156.23	117.01	9.88	862.8	15.54	31.216497
213.01	153.69	114.76	10.29	862.72	14.92	43.694466
429.28	309.73	261.34	10.76	862.71	14.03	86.77923
529.03	381.7	332.96	11.81	862.66	12.89	86.8273
547.89	395.31	348.11	12.26	862.5	12.01	91.69043
449.51	324.32	283.42	12.26	862.47	11.52	86.72183
568.27	410.01	364.83	12.68	862.37	10.09	93.4906
542.66	391.53	348.08	12.89	862.22	9.72	89.67466
563.46	406.54	366.8	12.79	862.04	9.13	88.731766
554.16	399.83	361.03	13.73	861.95	8.05	86.34991
553.05	399.03	361.02	13.85	861.78	8.18	84.40787
542.2	391.2	354.61	13.96	861.62	7.65	83.644394
535.81	386.59	351.41	13.91	861.44	7.7	85.6065
534.05	385.32	350.29	13.59	861.18	8.13	87.7751
524.17	378.19	343.64	14.21	861.01	7.62	84.25573
517.98	373.72	339.76	13.76	860.79	7.69	82.51133
501.04	361.5	326.17	13.87	860.68	7.61	58.592796
244.84	176.65	148.96	14.45	860.69	6.71	35.03453
325.11	234.57	193.59	13.94	860.7	7.29	36.612568
225.85	162.95	126.85	14.04	860.76	6.86	39.90093
437.85	315.91	268.21	14.48	860.84	6.76	48.400337
309.75	223.49	181.93	15.13	860.92	5.75	36.3405
160.2	115.58	87.54	14.29	860.99	6.36	19.9843
172.37	124.37	94.86	14.62	861.05	6.26	23.339632
139.34	100.54	75.9	14.64	861.17	6.6	14.295167
95.29	68.75	50.69	14.28	861.33	7.18	11.451533
78.86	56.9	42.28	14.13	861.44	7.33	9.076199
63.65	45.92	34.4	13.94	861.47	7.65	7.890167
55.21	39.83	29.9	13.87	861.53	7.8	6.125933
33.42	24.11	18.23	13.62	861.58	7.99	3.096333
17.58	12.69	9.06	13.39	861.82	8.49	1.379467
2.03	1.47	0.87	13.03	861.99	9.29	0.2058
6.61	4.77	3.1	2.65	867.05	25.47	1.842167
26.69	19.25	14.29	3.26	867.14	24.65	4.667833
54.51	39.33	28.61	4.08	867.22	23.02	8.4672
89.71	64.73	46.83	4.7	867.22	22.06	13.342
131.17	94.64	70.16	5.52	867.12	20.84	19.107899
175.37	126.53	95.74	6.57	867.12	19.19	25.533667
208.18	150.2	123.51	7.71	867.05	17.14	32.000965
269.09	194.15	152.68	8.94	867.04	14.79	38.905533
312.46	225.44	181.75	10.3	867	12.28	45.651436
350.61	252.96	208.9	11.59	866.99	9.51	52.3817
390.71	281.89	236.17	11.43	867.02	8.93	59.120365
425.63	307.09	260.71	11.17	866.79	9.01	65.5144
454.39	327.84	281.87	11.53	866.76	8.85	71.2978
478.25	345.06	298.56	11.38	866.69	8.82	76.283424
501.67	361.96	314.86	11.45	866.62	8.84	80.44843
518.61	374.18	327.52	11.78	866.57	8.74	83.52143
536.91	387.38	340.89	11.66	866.48	8.57	83.98553
554.39	399.99	352.58	12.53	866.31	7.18	84.22587
569.65	411	364.58	13.33	866.04	7.57	84.02706
578.08	417.08	374.3	13.08	865.97	7.45	84.15773
577.75	416.85	378.92	14.02	865.68	7.04	83.71184
576.1	415.66	379.77	14.6	865.39	5.98	83.59867
588.35	424.5	391.55	15.42	865.2	4.45	85.26957
586.81	423.38	390.39	15.04	864.9	4.6	88.357735
582.16	420.03	388.24	15.88	864.82	4.08	87.67709
567.45	409.42	376.66	15.53	864.53	5.37	84.88084
574.44	414.46	379.39	15.94	864.32	5.06	76.404526
542.08	391.11	355.12	16.36	864.05	4.37	83.630165
487.87	352	316.26	16.45	863.79	3.37	74.62093
490.93	354.21	317.85	15.28	863.5	5.02	71.579666
377.29	272.22	233.02	16.05	863.45	4.05	54.58017
327.09	236	192.89	15.8	863.41	4.17	53.566566
430.36	310.51	259.33	15.96	863.36	3.66	54.249763
320.51	231.25	190.22	16.08	863.21	3.81	47.83917
359.67	259.5	218.94	16.22	863.37	3.1	36.1389
214.12	154.49	117.49	15.58	863.44	3.4	29.692368
213.5	154.04	116.73	15.58	863.48	3.02	26.897266
178.93	129.1	97.6	15.33	863.51	2.35	21.346966
145.34	104.86	78.54	15.57	863.53	2.29	16.6243
118.39	85.42	65.32	15.56	863.55	1.74	14.847233
104.76	75.58	56.61	15.42	863.69	1.89	11.618833
75.45	54.44	40.4	15.39	863.72	1.64	8.1081
50.48	36.42	27.39	15.29	863.81	1.88	5.3326
30.24	21.82	16.43	15.12	863.96	1.97	2.936733
10.46	7.55	5.76	14.79	864.04	2.27	0.8862
6.65	4.8	3.45	5.02	867.11	16.93	2.462367
41.23	29.75	22.6	4.24	867.29	18.61	5.818166
50.41	36.37	27.71	5.53	867.4	16.5	6.249367
74.41	53.69	40.65	5.72	867.48	16.32	13.2958
128.52	92.72	69.7	6.68	867.56	15.18	17.149302
142.28	102.66	77.2	7.67	867.66	13.72	18.1867
144.01	103.91	77.61	7.67	867.82	13.53	18.186234
185.71	133.99	101.45	7.44	867.85	16.14	19.4341
134.27	96.88	72.93	7.78	867.83	14.89	18.045532
152.1	109.74	82.89	8.21	867.88	14.07	21.732435
171.82	123.97	91.92	8.4	867.85	12.85	21.374502
163.61	118.05	89.25	8.68	867.87	12.15	21.526634
175.11	126.34	96.07	8.74	867.86	13.55	24.6715
208.63	150.52	114.33	9.1	867.78	12.98	31.387999
322.32	232.55	182.15	9.73	867.73	11.97	58.6313
578.04	417.06	344.79	11.48	867.62	9.81	79.291565
378.74	273.26	224.79	11.97	867.33	8.49	55.298836
535.85	386.62	318.1	12.29	867.08	8.13	79.2946
579.55	418.14	357.78	13.15	866.99	6.58	77.82156
557.11	401.96	351.55	13.3	866.79	4.49	77.03336
585.63	422.53	375.29	13.74	866.58	2.94	76.750336
576.69	416.08	371.36	13.63	866.48	2.89	76.54546
581.71	419.71	378.83	14.23	866.38	2.58	76.10657
578.01	417.04	377.68	14.27	866.16	2.21	75.609566
585.62	422.52	385.59	14.73	865.96	1.73	82.561966
426.75	307.9	268.85	14.73	865.8	1.25	63.444965
360.61	260.18	210.18	14.29	865.62	1.22	52.5952
303.65	219.09	163.95	14.25	865.39	1.52	48.09513
366.45	264.4	204.81	14.34	865.29	1.91	45.743134
286.08	206.41	155.63	14.42	865.13	2.19	36.771935
263.78	190.32	142.19	14.26	865.04	2.9	35.948032
250.77	180.93	134.69	14.23	865.11	3.1	30.701532
222.19	160.31	118.39	14.18	865.05	2.91	27.588634
200.31	144.53	107.72	14.19	864.97	3.47	23.526999
164.63	118.78	87.22	14.01	864.93	3.55	18.675064
128.46	92.68	68.96	14.01	864.98	3.82	14.444034
99.39	71.71	54.03	13.44	865	4.33	11.3106
83.7	60.39	44.79	13.39	865.2	4.69	9.626866
65.55	47.3	35.35	13.16	865.25	4.71	7.2485
45.14	32.57	24.31	13.32	865.19	4.38	4.581966
27.31	19.7	14.53	13.13	865.26	4.49	2.9442
19.07	13.76	10.04	13.08	865.23	4.41	2.012033
12.02	8.67	6.14	12.98	865.22	4.37	1.127
5.11	3.68	2.5	12.91	865.3	4.58	0.3535
0.93	0.67	0.23	3.3	867.1	18.17	0.4396
8.71	6.29	4.6	3.52	867.26	18.13	1.342833
16.44	11.86	8.93	4.29	867.34	16.58	2.4038
27.36	19.74	14.91	4.9	867.43	15.35	3.949167
39.31	28.36	21.56	5.23	867.51	15.51	6.023033
62.85	45.35	34.03	4.12	867.61	18.53	9.541467
92.9	67.03	49.7	4.09	867.65	19.77	12.785265
110.15	79.47	60.24	5.03	867.73	18.54	13.309567
113.13	81.63	62.06	6.01	867.74	17.6	14.073267
133.25	96.14	72.89	6.84	867.71	15.49	16.919
151.92	109.61	83.93	7.14	867.74	14.96	19.628
177.26	127.89	97.25	7.44	867.74	15.41	24.906233
239.12	172.53	130.92	8.29	867.75	15.41	38.953835
299.21	215.88	164.24	9.21	867.63	13.91	40.2066
320.06	230.92	176.89	9.99	867.47	12.82	39.32973
292.4	210.97	161.54	9.72	867.39	12.22	37.966362
402.87	290.67	228.4	10.19	867.39	11.51	51.958897
365.84	263.95	203.52	10.52	867.29	10.9	41.138996
302.13	217.98	165.99	10.84	867.17	9.97	32.998466
232.23	167.56	127.33	10.59	867.13	10.8	27.141336
223.36	161.15	121.99	10.41	867.07	11.43	28.9709
269.36	194.34	147.68	10.59	866.98	11.39	43.14427
418.57	302	236.98	11.35	866.73	10.42	56.23567
429.07	309.57	243.7	11.67	866.56	9.93	59.554604
373.23	269.29	209.48	12.02	866.34	8.4	53.16873
468.34	337.91	274.32	12.3	866.09	8.21	73.8815
479.7	346.1	286.75	12.43	865.96	8.3	63.7616
411.65	297	243.87	13.48	865.69	6.66	40.093197
372.72	268.92	220.31	12.91	865.51	6.58	64.36873
499.53	360.41	304.86	12.83	865.42	6.84	70.472496
525.39	379.07	326.57	14.34	865.25	5.44	73.8332
524.92	378.73	327.79	14.5	865.08	5.51	69.70413
487.31	351.59	306.54	14.63	864.94	5.18	65.90453
429.67	310	268.1	14.47	864.82	5.13	55.06923
384.19	277.2	234.81	14.77	864.7	4.55	42.889233
237.03	171.02	136.73	13.93	864.74	4.7	32.059536
258.79	186.72	148.37	14.18	864.78	4.51	31.415531
232.86	168.01	130.24	13.7	864.83	4.82	29.662966
248.89	179.57	139.18	14.1	864.83	4.74	32.9315
274.93	198.36	152.35	14.22	864.9	4.73	28.619734
222.67	160.66	121.3	14.45	864.89	4.44	21.0693
158.88	114.63	83.35	14.14	864.92	4.68	14.143734
109.31	78.87	54.6	13.7	865.01	5.14	9.2659
70.75	51.04	34.98	13.23	865.03	5.63	5.559633
39.05	28.18	19.89	12.79	865.15	6.06	2.758
14.99	10.82	7.66	12.23	865.21	6.74	0.735
12.65	9.13	6.52	2.63	867.78	25.1	2.527933
39.07	28.19	19.44	3.07	867.8	24.44	6.036099
78.06	56.32	35.6	4.06	867.77	22.75	10.997466
126.32	91.14	57.06	5.38	867.6	20.43	17.203432
182.83	131.91	92.5	6.48	867.43	18.89	24.210667
239.19	172.58	130.19	8.53	867.25	16.08	31.326864
291.19	210.1	163.23	9.73	867.08	14.12	38.132034
338.61	244.3	194.99	10.91	867.01	12.08	45.09703
388.03	279.96	230.15	11.53	866.92	11.34	52.522404
424.91	306.57	260.06	12.77	866.8	9.88	59.494637
460.07	331.94	287.41	12.24	866.69	10.59	65.771996
490.78	354.1	311.51	13.65	866.56	8.75	71.3139
518.19	373.88	332.2	14.6	866.51	7.22	72.12473
539.78	389.45	347.92	14.95	866.4	7.03	73.18267
557.73	402.4	360.23	15.41	866.32	5.46	72.16977
578.05	417.06	374.42	15.02	866.12	6.06	74.894165
591.11	426.49	384.64	14.89	865.96	5.99	74.46716
599.07	432.23	391.83	15.03	865.74	6.62	74.4023
606.53	437.61	399.34	15.79	865.52	5.88	74.4527
605.81	437.09	401.96	16.26	865.25	5.98	74.928696
608.89	439.31	407.33	16.03	864.93	6.42	71.720604
615.38	444	416.88	16.96	864.6	5.26	70.19694
618.84	446.49	422.81	16.57	864.4	5.31	70.3374
604.67	436.27	415.92	16.9	864.2	4.94	70.4935
600.01	432.91	413.01	16.86	863.94	4.94	70.44216
606.78	437.79	419.61	17.54	863.73	4.22	70.600136
594.47	428.91	409.22	17.49	863.41	4.32	70.527565
586.29	423.01	401.98	18.1	863	4.6	70.46854
582.37	420.18	400.92	17.68	862.77	5.02	70.497
585.61	422.52	404.96	17.79	862.51	4.62	70.560005
569.93	411.2	393.67	17.76	862.37	4.47	71.7255
553.18	399.12	381.52	18.3	862.21	3.58	72.336365
544.94	393.17	375.48	17.49	862.05	3.87	73.1122
531.03	383.14	363.68	18.59	861.87	2.65	71.54443
504.11	363.72	341.13	18.58	861.73	2.98	65.95143
473.59	341.7	317.11	18.63	861.69	2.71	59.08817
436.21	314.73	286.4	19.08	861.65	2.5	51.519066
391.21	282.26	251.32	18.85	861.65	2.42	45.05643
346.71	250.15	215.79	18.86	861.59	2.12	38.0919
295.12	212.93	175.93	18.32	861.54	2.04	30.9519
245.2	176.91	139.51	18.21	861.49	2.04	24.119902
193.43	139.56	98.62	17.91	861.5	2.31	16.8252
131.79	95.09	57.71	17.58	861.5	2.14	10.5924
85.34	61.57	35.55	17.19	861.71	2.22	6.080433
44.91	32.4	20.21	16.74	861.74	3.29	2.866966
15.97	11.52	7.63	15.92	861.85	4.27	0.767433
0.64	0.46	0.23	3.41	863.77	18.27	0.792867
19.05	13.75	9.78	3.1	863.85	20.08	3.380533
46.91	33.85	22.46	3.47	864	20.45	7.117367
85.47	61.67	36.58	4.14	864.11	19.64	12.073133
132.17	95.36	55.2	5.35	864.11	17.64	18.087534
185.57	133.89	87.82	6.77	864.04	15.78	25.1468
249.09	179.72	132.04	8.39	863.94	13.18	32.499134
297.14	214.39	165.58	9.89	863.95	11.12	40.038597
351.41	253.54	202.22	10.89	863.91	9.85	47.81117
395.73	285.52	235.7	10.73	863.88	8.53	55.510468
436.69	315.07	267.69	10.91	863.91	8.77	62.13247
469.86	339	294.36	11.07	863.93	8.91	68.54377
499.71	360.54	318.64	11.51	863.96	8.61	74.279564
527.16	380.35	340.63	11.92	863.85	8.24	76.677765
551.16	397.66	358.53	11.8	863.82	8.41	74.7803
568.6	410.25	371.42	12.28	863.69	7.97	71.477936
583.96	421.33	382.55	12.41	863.54	7.22	69.98203
598.89	432.1	393.24	13.71	863.43	6.06	70.06603
592.7	427.63	389.74	13.79	863.28	5.64	70.0784
601.76	434.17	396.3	14.7	863.07	6.23	70.375435
594.75	429.11	394.05	14.16	862.89	6.12	70.80337
617.61	445.6	413.21	14.94	862.68	4.66	73.8437
627.11	452.46	424.84	16.64	862.47	3.27	75.16506
621.2	448.2	425.38	15.63	862.29	3.27	71.173904
584.01	421.36	400.8	16.85	862.08	1.89	69.879364
615.38	444	425.35	17.65	861.75	1.1	71.7864
624.63	450.67	429.42	18.02	861.43	1.21	72.4465
595.83	429.89	398.32	17.99	861.18	1.34	73.303764
555.63	400.89	353.88	17.52	860.86	0.95	67.50567
503.94	363.59	318.23	18.06	860.59	0.74	69.18123
427.39	308.36	268.44	17.74	860.43	1.09	73.04967
619.08	446.67	416.23	18.25	860.21	0.55	82.63243
561.07	404.82	382.36	17.63	860.07	1.02	76.1817
496.39	358.14	334.85	17.55	859.95	0.86	70.83836
457.89	330.37	304.08	17.58	859.82	0.75	61.631035
282.63	203.92	182.42	17.86	859.67	0.7	46.59387
251.37	181.36	144.69	18.7	859.57	0.02	44.121227
201.82	145.61	113.84	18.2	859.55	0.32	19.206367
156.48	112.9	88.34	17.68	859.59	0.63	13.635299
103.72	74.83	57.63	17.8	859.66	0.36	14.943832
162.06	116.93	82.46	17.71	859.66	0.43	20.203632
30.1	21.72	14.58	16.65	859.65	0.47	1.637067
0.63	0.45	0.22	15.89	859.69	1.65	0.246633
0.44	0.32	0.07	5.4	858.56	11.62	0.4935
12.33	8.9	6.46	5.46	858.62	11.92	2.870933
41.96	30.27	22.16	5.82	858.63	11.96	8.197934
100.31	72.38	40.43	7.09	858.56	11.21	14.547166
176.08	127.04	69.94	8.35	858.54	10.27	24.979267
243.39	175.6	109.97	10.51	858.23	7.77	29.682568
271.61	195.96	139.08	11.91	858.09	6.78	34.174
356.85	257.46	196.27	13.69	857.97	5.37	44.415462
374.85	270.45	211.49	14.55	857.9	4.34	36.271202
423.46	305.53	251.43	15.93	857.85	2.29	59.620865
448.1	323.3	264.35	16.36	857.72	2.12	62.7389
437.95	315.98	261.85	16.71	857.51	1.76	37.1287
502.52	362.57	318.57	16.55	857.51	1.63	67.5871
521.18	376.03	334.35	15.86	857.4	2.47	56.90487
556.65	401.62	359.58	16.24	857.37	3.62	56.852367
432.63	312.14	268.41	17.23	857.2	1.98	43.811363
580.15	418.58	378.39	17.44	857.08	2.35	55.457264
480.75	346.86	308.33	17.81	856.94	1.91	48.569733
548.87	396.01	357.23	18.53	856.76	1.29	55.98227
620.16	447.45	412.7	18.57	856.57	1.08	53.9
619.21	446.76	418.15	18.67	856.33	0.76	54.710133
618.99	446.6	422.08	20.02	856	0.23	55.054764
614.21	443.16	422.85	19.72	855.79	0.21	54.874397
611.15	440.94	429.42	19.38	855.25	0.05	54.804634
26.39	19.04	10.05	18.68	850.19	0.86	1.1319
0.65	0.47	0.16	17.82	850.13	1.43	0.250133
0.9	0.65	0.37	5.9	850.49	13.69	1.278433
26.62	19.21	14.91	6.27	850.59	15.84	4.392733
57.79	41.7	30.8	7.32	850.7	11.46	10.204833
77.39	55.84	38.97	7.86	850.85	11.67	12.788766
125.55	90.59	44.39	9.8	850.88	8.46	12.914534
176.54	127.37	65.2	10.3	850.77	7.86	28.026134
303.3	218.83	144.6	12.14	850.73	6.33	37.985268
358.98	259	198.32	14.82	850.72	3.66	46.088932
409.04	295.12	237.04	16	850.54	1.67	52.618767
437.57	315.7	264.55	16.76	850.51	1.62	60.67273
502.53	362.57	312.39	17.8	850.54	0.72	72.559906
508.82	367.11	306.28	16.64	850.64	2.09	53.2833
456.71	329.52	271.76	16.37	850.68	2.03	57.8956
568	409.81	362.11	16.43	850.68	1.6	82.6301
575.48	415.21	374.49	17.32	850.57	1.28	87.398964
579.1	417.82	376.27	17.62	850.51	0.91	87.27553
2.29	1.65	0.78	18.46	849.57	2.1	0.2758
5.79	4.18	3.14	5.39	855.47	13.93	1.741133
28.44	20.52	15.08	5.84	855.72	14.12	4.791966
54.75	39.5	27.5	6.32	856.04	13.85	9.146433
106.93	77.15	44.9	6.55	856.14	13.76	15.657134
149.29	107.71	58.54	7.22	856.2	13.28	15.648967
150.81	108.81	66.84	7.75	856.34	12.41	21.615067
216.45	156.17	99.09	7.49	856.75	12.84	27.236534
266.58	192.34	136.7	6.48	857.09	15.17	33.632664
359.14	259.12	198.98	6.96	857.37	16.37	43.27237
385.68	278.27	222.34	7.83	857.52	15.85	40.81887
297.11	214.37	162.18	8.78	857.65	13.95	33.9437
298.79	215.58	162.13	8.95	857.82	10.56	31.9984
264.62	190.92	144.23	8.18	858.01	12.85	30.887966
299.43	216.04	163.5	8.9	858.1	12.28	29.129333
274.15	197.8	149.52	9.03	858.1	12.24	29.608597
259.35	187.12	141.52	9.17	858.17	11.71	23.827534
222.57	160.58	121.92	9.01	858.19	12.56	25.464834
241.27	174.07	131.98	9.08	858.29	11.83	24.108932
220.13	158.82	120.93	9.36	858.35	10.71	25.109
255.41	184.28	140.3	9.34	858.44	9.99	21.481834
244.35	176.3	134.31	9.19	858.31	10.23	28.984667
256.13	184.8	140.73	9.19	858.26	9.63	25.661299
238.19	171.85	130.84	9.75	858.29	8.66	25.362633
237.7	171.5	130.49	9.75	858.3	8.14	24.460798
231.21	166.82	127.02	9.79	858.28	8.09	20.896166
160.51	115.81	87.71	10.07	858.24	7.64	18.048567
127.27	91.82	69.64	10.28	858.49	7.31	12.941367
99.32	71.66	54.29	10.18	858.34	7.31	19.237165
169.24	122.11	92.89	10.49	858.26	6.62	13.313532
96.32	69.49	52.71	10.35	858.21	6.54	13.716967
144.54	104.29	79.31	10.57	858.2	6.27	16.215033
160.05	115.48	88.09	10.81	858.1	5.56	16.957968
161.24	116.34	88.63	11.23	858.04	4.71	15.492167
154.85	111.72	85	11.11	858.02	4.16	13.582099
87.44	63.09	47.83	11.22	857.99	4.11	7.990733
77.71	56.07	42.59	10.88	858.08	4.1	7.103599
53.82	38.83	29.42	10.97	858.19	4.21	5.593933
55.88	40.32	30.63	10.8	858.26	3.77	5.258167
44.4	32.03	24.34	10.95	858.34	3.87	3.956167
31.06	22.41	16.89	10.89	858.49	3.92	2.8651
25.15	18.15	13.67	10.92	858.53	3.95	2.073167
18.15	13.1	9.68	10.9	858.56	4.04	1.576167
17.71	12.78	9.52	10.78	858.56	3.83	1.374567
11.33	8.18	5.91	10.62	858.73	4.06	0.594067
5.37	3.88	2.63	10.49	858.92	4.11	0.098
1	0.72	0.17	10.4	859.02	4.23	0.1799
3.29	2.38	1.44	8.03	862.38	10.31	0.164733
6.16	4.44	3.06	8.1	862.51	9.96	0.1106
9.97	7.19	5.24	8.19	862.64	10.06	0.737333
16.37	11.81	8.81	8.23	862.66	9.48	1.386933
24.4	17.61	13.33	8.38	862.8	8.73	2.3618
36.36	26.23	20.1	8.59	862.82	8	3.489033
45	32.47	24.79	8.86	862.84	7.6	4.273033
62.27	44.93	34.68	8.82	862.94	8.06	6.201066
68.47	49.4	38.15	8.96	862.98	7.22	5.4502
69.5	50.14	38.63	9.18	862.98	7.29	6.223467
77.7	56.06	43.17	9.1	863	7.6	7.921899
98.78	71.27	55.11	9.06	863.01	7.5	9.560832
108.11	78	60.38	9.21	863.02	7.64	11.525733
98.42	71.01	54.83	9.19	863.02	7.5	11.8132
132.09	95.3	73.64	9.36	863.02	7.51	11.527132
124.95	90.15	69.76	9.52	862.99	6.42	14.181766
162.81	117.47	90.77	9.64	862.94	6.29	14.6398
162.91	117.54	91.02	9.81	862.85	5.88	14.808966
156.81	113.14	87.54	9.72	862.82	5.34	13.667501
134.99	97.39	75.36	9.89	862.78	5.26	11.598766
96.47	69.6	53.74	9.86	862.66	5.22	14.173834
161.24	116.33	90.09	9.95	862.53	5.53	15.003332
139.39	100.57	77.78	10.42	862.39	5.38	11.767235
161.52	116.53	90.15	10.25	862.28	5.88	14.697199
152.19	109.8	85.1	10.34	862.17	5.85	11.584535
146.01	105.35	81.58	10.6	862.08	5.76	14.492567
158.06	114.04	88.5	10.89	861.97	6.02	14.484399
157.47	113.62	87.91	10.71	861.9	6.02	13.840168
147.79	106.63	82.76	11.05	861.76	6.3	12.589733
105.9	76.41	59.24	11.24	861.61	5.95	11.110166
127.23	91.8	71.2	11.04	861.5	5.82	10.299567
90.72	65.45	50.55	11.23	861.52	5.76	8.450167
110.77	79.92	62.03	11.17	861.44	5.86	9.7111
103.83	74.92	58.1	11.42	861.39	5.45	8.476766
92.62	66.83	52	11.26	861.32	5.34	7.920268
86.49	62.4	48.33	11.4	861.47	5.4	7.3108
79.53	57.38	44.63	11.47	861.48	4.81	6.6689
70.9	51.15	39.62	11.32	861.53	4.96	5.752366
61.67	44.5	34.57	11.25	861.55	4.3	4.861267
49.87	35.98	27.9	11.22	861.6	4.28	3.8591
40.22	29.02	22.57	11.54	861.74	4.04	3.038
30.49	22	17.06	11.43	861.72	4.02	2.1553
20.51	14.8	11.37	11.43	861.8	4	1.215433
11.9	8.59	6.48	11.44	861.88	3.92	0.668733
5.3	3.82	2.61	11.32	861.94	3.91	0.193667
3.13	2.26	1.55	6.84	865.31	11.92	0.328533
10.14	7.32	5.4	6.75	865.47	12.06	1.022
24.47	17.65	13.54	6.96	865.51	11.6	2.477533
35.26	25.44	19.58	7	865.53	12.05	3.618767
48.17	34.75	26.88	7.38	865.57	11.3	5.023433
63.07	45.51	35.32	7.82	865.59	10.67	6.8026
81.97	59.14	45.86	8.35	865.62	9.42	8.117901
97.89	70.63	54.71	8.76	865.65	8.08	9.983865
118.84	85.74	66.53	9.41	865.67	6.86	12.081532
139.51	100.66	78.03	9.95	865.71	5.85	14.147
162.15	116.99	90.81	10.26	865.66	4.67	16.485468
185.03	133.5	103.5	10.84	865.62	4.19	18.783798
211.15	152.35	117.9	10.67	865.55	4.41	20.977135
232.83	167.98	130.13	10.64	865.49	3.74	23.220165
250.93	181.04	140.13	10.72	865.44	3.75	25.086832
269.03	194.11	150.1	11.01	865.36	3.69	26.631268
285.51	206	159.43	10.84	865.26	3.71	28.400167
296.47	213.91	165.79	11.44	865.17	3.36	29.749765
315.43	227.59	176.43	11.87	865.04	3.24	31.4797
323.03	233.06	180.54	12.09	864.91	3.45	32.494938
332.69	240.04	186.32	12.42	864.82	3.54	33.656467
335.17	241.82	187.91	12.63	864.69	3.56	34.5261
330.87	238.73	185.22	13.08	864.58	3.9	35.4879
360.43	260.05	201.65	13.33	864.46	5.62	36.395798
365.26	263.54	205.49	13.72	864.39	6.07	36.710335
371.41	267.97	208.39	13.57	864.17	6.69	35.419067
348.45	251.4	195.48	13.45	864.06	5.74	35.126465
339.16	244.7	190.15	13.71	863.92	5.78	34.640667
330.86	238.72	184.99	14.12	863.71	5.97	34.59377
335.72	242.22	188.27	14.19	863.58	6.41	35.062767
332.61	239.98	186.47	13.85	863.51	7.4	33.7008
309.62	223.39	173.52	14.93	863.35	6.64	31.865866
302.78	218.45	169.37	14.25	863.3	6.93	28.3612
266.83	192.52	148.75	14.99	863.18	5.95	24.413897
236.89	170.92	131.77	14.28	863.09	6.49	21.524302
210.79	152.09	116.62	15.11	862.99	5.4	18.311766
177.63	128.16	98.81	14.77	863.06	5.68	15.904001
152.17	109.79	84.29	14.93	863.05	5.65	11.264634
92.91	67.04	51.7	14.42	863.13	5.99	11.576599
124.56	89.87	69.16	14.66	863.11	6.15	10.579333
98.66	71.19	54.88	14.64	863.08	5.95	7.616467
69.49	50.13	38.69	14.37	863.1	6.23	5.6546
51.74	37.33	28.93	14.01	863.08	6.8	3.8514
31.47	22.71	17.55	13.98	863.14	6.97	2.1784
16.88	12.18	9.4	13.79	863.25	7.16	1.029933
5.57	4.02	2.96	13.54	863.28	7.39	0.2702
9.51	6.86	5.15	5.76	865.95	14.37	1.401167
23.19	16.73	12.86	5.72	866.01	14.29	2.160433
29.17	21.04	16.3	6.19	866.05	13.57	3.7149
52.26	37.71	29.25	6.8	866.08	12.5	5.5741
69.66	50.26	39.02	7.39	866.04	11.83	7.379634
89.69	64.71	50.17	8.03	866	10.97	9.373232
109.97	79.35	61.54	8.73	865.89	10.15	11.6417
134.53	97.07	75.46	9.46	865.74	9.22	13.506268
152.53	110.05	85.59	10.4	865.67	8.62	16.241634
180.43	130.18	100.99	10.45	865.58	10.32	18.4359
206.02	148.64	114.96	10.43	865.47	11.27	21.259233
229.89	165.86	128.03	10.47	865.43	10.99	23.869066
255.45	184.31	142.31	10.38	865.19	11.41	26.72997
278.07	200.63	154.97	10.23	865.06	11.97	29.210766
298.57	215.42	166.33	10.73	864.78	11.82	31.6211
324.94	234.44	181.29	10.88	864.43	11.92	34.605434
342.47	247.09	191.46	11.63	864.21	10.76	36.1704
355.89	256.78	199.04	12.07	864.2	10.18	37.65113
367.97	265.49	206.67	12.51	863.97	9.53	38.9788
375.46	270.89	211.21	12.67	863.76	8.68	39.5486
376.75	271.83	211.66	13.6	863.76	7.27	39.6284
380.52	274.55	214.04	12.92	863.61	8.12	39.4233
382.04	275.64	214.82	14.25	863.43	7.03	39.9784
388.54	280.33	218.72	14.45	863.28	6.82	39.8405
371.79	268.25	208.55	14.23	863.14	6.78	38.812664
367.52	265.17	205.8	15.23	862.81	5.74	36.735764
349.11	251.88	194.94	15.12	862.49	6.34	35.914433
347.09	250.42	193.87	14.5	862.21	5.73	33.591602
323.94	233.72	180.76	15.35	862.16	4.86	30.403336
288.99	208.5	161.1	14.58	861.9	5.08	28.759266
290.65	209.71	162.23	14.95	861.47	4.97	26.729036
275.64	198.87	153.76	14.72	861.33	4.51	24.877064
250.7	180.88	139.55	15.24	861.07	3.83	22.850567
235.11	169.63	130.78	14.38	861.05	4.29	20.846
214.71	154.91	119.3	14.91	860.93	3.79	18.083565
186.55	134.59	103.96	14.75	860.85	3.71	16.344769
166.95	120.45	93.08	15.13	860.6	3.4	14.199967
146.89	105.98	81.57	15.24	860.45	3.2	10.974833
129.35	93.33	71.93	14.95	860.37	3.48	11.161733
107.59	77.63	59.94	14.97	860.42	3.29	8.246466
82.09	59.23	45.55	14.76	860.29	3.49	6.118233
51.02	36.81	28.16	14.6	860.24	3.69	4.136767
48.81	35.21	27.17	14.5	860.47	3.97	3.453333
31.77	22.92	17.66	14.48	860.59	4.1	2.0349
17.69	12.76	9.83	14.31	860.7	4.06	0.8701
6.27	4.53	3.45	13.74	860.71	4.73	0.2842
2.78	2.01	1.41	8.69	862.08	12.61	1.121867
22.45	16.2	12.61	8.99	862.2	12.13	2.0979
26.97	19.46	15.06	9.32	862.32	11.67	2.988766
42.83	30.9	24.11	9.6	862.46	11.16	4.502167
58.91	42.5	33.21	9.82	862.46	11.01	6.292533
79.37	57.26	44.74	10.28	862.59	10.38	8.404666
102.87	74.22	57.98	10.87	862.66	9.5	10.2123
120.04	86.61	67.42	11.41	862.76	9.18	11.846566
138.9	100.22	77.96	11.4	862.86	9.01	13.7361
157.86	113.9	88.57	11.62	862.92	9.45	15.730866
182.76	131.86	102.26	12.08	862.97	8.57	18.117167
205	147.91	114.4	12.56	862.96	7.99	20.396833
227.32	164.01	126.56	12.86	862.91	7.31	22.9901
250.52	180.75	139.42	12.99	862.82	7.23	25.607397
273.31	197.2	151.88	13.16	862.78	6.96	28.284433
289.06	208.56	160.79	13.29	862.7	6.76	30.034199
305.82	220.65	170.38	13.6	862.59	6.99	32.373837
330.78	238.66	184.26	13.77	862.46	6.59	34.4148
340.79	245.88	190.16	13.83	862.3	6.34	35.652397
355.93	256.81	198.86	14.22	862.14	6.06	36.986134
366.07	264.12	204.92	13.97	861.96	5.6	38.617134
374.69	270.34	210.05	14.53	861.76	5.51	39.49913
376.42	271.59	211.21	14.47	861.61	5.19	39.573334
390.45	281.71	220.17	14.94	861.39	4.56	40.0722
384.71	277.57	216.87	14.23	861.29	4.46	38.679432
383.36	276.6	216.89	15.01	861.16	4	37.570396
371.31	267.9	209.94	15.09	861.01	3.98	36.583397
359.27	259.22	202.55	15.35	860.73	3.76	35.945232
360.66	260.22	203.22	15.38	860.48	4.35	33.319767
336.1	242.5	188.91	15.97	860.37	3.26	32.9056
324.13	233.86	181.46	16.15	860.12	3.24	29.4595
295.17	212.97	165.38	15.53	860.02	3.46	26.415434
277.09	199.92	155.21	15.75	859.92	3.39	25.36333
244.09	176.11	136.26	16.06	859.82	3.18	17.7576
139.9	100.94	77.95	15.77	859.69	3.41	21.096365
242.66	175.08	136.06	16.11	859.54	3.39	18.011232
110.93	80.04	62.7	15.83	859.49	3.75	10.201801
110.22	79.52	61.42	16.22	859.41	3.79	10.389633
105.33	75.99	58.61	16.06	859.42	3.99	9.890067
101.26	73.06	56.53	16	859.39	3.97	9.192166
78.66	56.75	43.65	15.87	859.36	4.06	6.407566
71.75	51.77	39.72	15.66	859.21	4	7.019833
58.39	42.13	32.73	15.6	859.18	4.01	4.0481
36.25	26.15	20.25	15.3	859.16	4.02	3.144867
28.09	20.27	15.61	15.15	859.18	4.03	1.661567
14.07	10.15	7.64	14.82	859.21	4.39	0.931233
6.9	4.98	3.66	14.55	859.29	5.03	0.277433
6.72	4.85	3.4	10.19	862.1	10.49	0.871267
13.7	9.88	7.44	10.35	862.3	10.33	1.254633
21.6	15.59	11.97	10.56	862.47	10	2.259366
29.99	21.64	16.97	10.7	862.56	9.84	3.6064
60.59	43.72	34.49	11	862.7	9.43	7.745033
84.78	61.17	47.69	11.55	862.76	8.91	9.9232
118.55	85.53	66.5	12.26	862.92	8.04	10.106133
94.58	68.24	52.74	12.91	862.95	7.51	11.425167
168.8	121.79	91.76	13.63	863.03	6.3	13.531933
123.33	88.99	68.96	14.12	863.04	5.54	15.510365
196.25	141.6	109.74	14.37	863.07	5.62	27.098633
332.87	240.16	184.45	14.89	863.14	5.06	26.682135
224.85	162.23	125.68	14.45	863.13	6.21	24.1346
226.41	163.35	126.92	14.59	863.13	5.96	27.279234
311.13	224.48	171.84	15.15	863.19	5.1	29.209366
423.91	305.85	236.29	15.48	863.17	4.82	40.792965
373.02	269.13	209.2	15.54	863.1	4.59	44.692665
405.67	292.69	230.55	16.06	863.03	4.22	37.1238
460.74	332.42	260.99	15.87	862.97	3.82	48.214367
490.29	353.74	279.2	16.56	862.81	3.3	50.60673
451.23	325.57	259.61	17.47	862.57	2.37	50.860134
494.62	356.87	285.48	16.58	862.37	2.83	48.560402
472.94	341.23	272.17	17.06	862.24	3.17	52.994667
477.66	344.63	276.81	17.59	862.08	3.31	52.564163
432.69	312.19	249.3	17.02	861.78	2.78	38.0499
306.49	221.13	174.88	16.67	861.61	2.68	44.288998
356.77	257.41	205.91	17.57	861.35	1.97	39.501698
463.14	334.16	264.11	17.59	861.16	1.86	48.051968
434.8	313.71	246.71	17.9	860.95	1.68	46.21867
430.66	310.72	244.1	17.73	860.67	1.87	43.763996
426.83	307.96	242.43	18.63	860.36	1.96	41.503933
395.21	285.15	221.45	18.59	860.21	1.53	37.7272
365.21	263.5	201.8	18.42	860.08	1.76	35.135338
375.34	270.81	205.34	18.89	859.87	1.75	32.814133
329.74	237.91	177.15	19.24	859.67	1.52	29.893965
319.75	230.7	170.9	18.32	859.5	2.29	27.285769
287.2	207.22	152.06	18.27	859.43	2.42	23.979668
251.65	181.57	130.74	18.92	859.38	1.99	20.639732
215.97	155.82	110.62	18.6	859.37	2.26	15.7269
182.09	131.38	91.62	18.67	859.3	2.35	14.514966
162.89	117.53	81.51	18.26	859.27	2.64	11.384333
123.52	89.12	63.29	18.51	859.3	3.12	8.085933
82.26	59.35	43.11	18	859.4	3.99	4.760933
32.53	23.47	17.21	17.71	859.57	4.66	1.708467
21.87	15.78	11.65	17.15	859.68	4.91	1.652933
13.59	9.81	7.37	16.81	859.76	5.34	0.448933
8.83	6.37	4.49	8.54	864.47	13.73	1.186267
31.11	22.45	16.51	8.55	864.61	13.64	3.0828
55.97	40.38	29.5	9.18	864.83	12.79	5.352433
91.36	65.92	46.17	9.69	865.03	12.39	8.048133
133.7	96.46	62.26	10.64	865.14	11.67	11.025
178.02	128.44	78.31	11.64	865.32	10.52	14.495834
219.84	158.61	94.01	13.12	865.5	9.19	19.334234
271.27	195.72	115.18	14.34	865.66	7.87	24.1822
319.34	230.4	142.07	9.92	865.96	14.58	27.9048
347.69	250.86	169.01	10.77	866.05	13.28	31.657734
372.35	268.65	193.21	11.86	865.96	12.13	34.6297
385.54	278.17	204.27	13.44	865.97	10.07	40.90613
437.25	315.47	234.01	14.72	865.96	7.56	46.14797
471.65	340.29	253.76	16.36	865.88	5.69	50.005432
497.96	359.28	268.2	16.04	865.9	5.19	52.68293
450.64	325.14	241.46	15.26	865.84	6.73	57.073334
553.15	399.1	300.14	15.86	865.82	6.03	62.43767
562.33	405.72	306.35	16.42	865.69	5.64	63.908833
586.03	422.82	322.73	16.49	865.46	4.44	67.0831
592.89	427.77	330.46	17.16	865.19	2.85	68.56896
567.9	409.74	317.25	17.9	865.02	2.35	67.99567
564.87	407.56	319.02	17.97	864.79	1.93	68.31067
592.35	427.38	338.9	18.75	864.57	1.5	69.0319
589.99	425.68	341.81	19.08	864.51	0.68	69.31703
583.22	420.79	338.99	18.64	864.32	0.66	69.07087
608.01	438.68	357.93	19.36	864.02	0.52	66.376564
20.5	14.79	11.15	7.6	862.07	8.93	2.7321
58.02	41.86	29.96	8.52	862.31	8.78	5.289433
97.03	70	42.92	9.62	862.23	6.43	7.795433
135.55	97.8	52.22	9.49	862.31	6.74	12.1982
211.57	152.65	75.13	10.24	862.36	7.12	17.077665
240.86	173.78	83.01	10.77	862.48	5.24	20.718367
304.95	220.02	93.58	11.36	862.53	3.91	25.042032
357.19	257.71	108.88	11.71	862.67	3.41	29.473732
387.7	279.73	134.95	12.56	862.69	2.72	35.103832
413.83	298.58	176.75	13.43	862.65	2.59	37.20243
452.61	326.56	227.04	15.73	862.62	1.98	44.513
468.95	338.34	250.15	16.9	862.61	0.42	48.7529
543.22	391.93	295.85	16.77	862.32	0.26	61.264935
12.89	9.3	6.74	8.57	859.16	3.91	1.248333
28.7	20.71	15.14	8.51	859.41	4.23	2.6257
52.46	37.85	27.9	8.56	859.55	4.49	5.512267
104.75	75.58	48.96	9.34	859.74	4.27	9.691033
174.11	125.62	69.45	11.09	859.72	2.65	14.037566
209.31	151.01	79.57	12.71	859.77	1.53	16.927631
268.69	193.86	96.55	14.27	859.7	1.2	22.264668
294.12	212.21	105.14	15.75	859.52	1.36	23.465166
335.97	242.4	119.43	16.15	859.32	0.66	33.185368
0.93	0.67	0.34	8.91	860.97	6.09	0.339267
18.85	13.6	9.97	9.22	861.16	6.21	2.145267
48.87	35.26	25.33	9.5	861.42	6.71	4.5647
84.03	60.63	39.8	9.9	861.45	6.68	6.551299
125.01	90.2	53.04	10.66	861.36	6.02	10.190367
171.21	123.53	67.17	11.86	861.46	5.32	13.060367
209.54	151.18	76.9	13.1	861.48	4.27	17.554832
279.09	201.36	95.31	14.27	861.42	2.84	22.595533
314.69	227.05	106.32	16.15	861.51	1.79	27.289967
361.8	261.04	126.22	15.72	861.5	1.26	32.193935
384.66	277.53	148.72	15.46	861.57	1.5	36.678833
419.22	302.47	185.76	15.19	861.58	1.91	38.757366
406.71	293.44	199.54	15.49	861.58	1.72	43.58013
469.33	338.62	241.76	15.87	861.65	1.53	50.619564
504.28	363.84	263.57	15.93	861.57	1.78	54.563366
510.34	368.21	267.45	17.34	861.53	0.89	57.433834
535.7	386.51	282.48	16.95	861.41	1.02	60.495636
550.74	397.36	292.39	18.42	861.39	0.51	63.183167
6.4	4.62	3.38	11.01	859.56	13.95	0.8491
14.84	10.71	7.67	11.03	859.75	13.16	1.330233
23.81	17.18	12.7	10.96	859.76	13.93	2.3373
38.79	27.98	21.34	12.45	859.94	11.5	3.64
53.99	38.95	29.46	12.44	860.13	12.16	4.9217
74.32	53.62	40.31	12.4	860.31	12.33	7.337866
120.08	86.64	60.63	12.65	860.48	11.62	11.766067
172.27	124.3	83.73	12.21	860.33	12.87	15.673466
194.67	140.45	94.01	13.12	860.26	12.46	16.734201
221.65	159.92	106.38	14.28	860.29	10.94	21.328768
270.57	195.22	127.26	13.86	860.24	10.57	24.485065
287.37	207.34	140.11	14.75	860.23	9.56	28.1624
323.91	233.7	163.15	15.49	860.18	8.59	31.148832
322.45	232.65	167.2	15.9	860.25	8.39	29.518064
354.99	256.13	185.09	16.68	860.13	7.85	33.817703
334.76	241.53	175.95	17	860.16	7.47	33.018536
323.09	233.11	169.88	17.2	860.03	7.22	35.53667
351.63	253.7	184.24	17.62	859.94	6.95	36.66087
403.62	291.21	215.16	17.85	859.8	7.01	42.307068
413.15	298.09	222.03	17.7	859.75	7.13	55.003197
517.17	373.14	283.87	18.19	859.63	7.33	65.493866
635.61	458.6	355.51	18.3	859.42	7.07	67.557465
572.16	412.81	317.7	19.18	859.25	7.34	61.872765
452.59	326.54	252.47	18.39	859	7.85	51.600266
465.6	335.93	257.53	19.3	858.82	8.01	58.6124
610.73	440.64	347.79	19.23	858.48	7.44	56.5131
640.23	461.93	371.54	19.67	858.12	7.03	71.079636
561.98	405.47	324.17	19.93	858.1	6.64	56.749702
637.63	460.05	365.29	20.67	857.97	6.28	62.34363
359.04	259.05	195.76	20.93	857.85	7.19	43.0731
638.19	460.46	366.93	21.15	857.95	7.01	68.8044
596.97	430.71	351.09	21.69	857.95	6.07	64.7528
584.37	421.63	342.35	22	857.71	5.49	52.62437
276.49	199.49	148.63	21.99	857.48	4.89	27.210163
322.33	232.56	169.42	21.5	857.51	5.71	34.6521
504.51	364	268.05	21.43	857.4	5.66	48.036568
499.36	360.29	263.43	22.63	857.3	4.68	38.1927
439.43	317.05	209.02	22.32	857.19	4.89	37.184467
406.65	293.4	168.41	22.37	857.02	4.59	30.092768
325.42	234.79	127.5	21.88	856.83	5.13	25.115532
304.07	219.38	116.29	21.71	856.83	5.31	22.546997
261.95	189	100.93	21.91	856.9	5.28	18.036665
201.67	145.51	84.14	21.54	856.77	5.63	13.475
148.41	107.08	66.14	21.22	856.78	5.77	9.8742
109.13	78.74	51.51	20.79	856.78	5.51	6.453534
67.67	48.83	35.86	20.51	856.8	5.74	5.464433
63.62	45.9	32.57	20.25	856.77	5.34	3.272966
25.07	18.09	13.76	19.9	856.98	5.82	1.134467
7.19	5.19	3.8	19.35	857.03	6.95	0.254333
3.11	2.24	1.2	13.64	862.05	18.92	0.465733
10.91	7.87	5.43	13.64	862.17	18.39	1.303633
19.76	14.26	10.34	14.26	862.37	18.96	2.338233
33.68	24.3	17.63	13.92	862.55	20.25	3.797967
51.66	37.27	27.58	13.74	862.69	19.71	5.6266
72.45	52.27	39.07	13.94	862.75	20.36	7.924
109.13	78.74	58.43	14.21	862.88	21.01	12.956766
191.36	138.07	92	14.92	862.97	19.87	21.7287
290.85	209.85	123.64	15.99	862.91	18.72	27.676832
279.8	201.88	125.81	16.63	862.9	17.63	30.652533
387.66	279.7	168.29	16.86	862.87	16.78	40.6126
347.01	250.37	166.65	17.37	862.83	15.66	39.834667
457.01	329.74	230.12	17.8	862.8	14.15	52.8143
527.4	380.52	273.45	18.24	862.75	13.04	54.423595
373.43	269.43	194.77	18.42	862.76	11.36	33.5272
326.97	235.91	173.34	17.81	862.61	11.92	38.211365
336.1	242.5	177.62	17.79	862.55	12.21	44.009933
408.14	294.47	216.13	18.01	862.4	11.39	51.346863
475.29	342.92	257.45	18.46	862.31	11.03	61.626835
408.35	294.63	221.13	18.57	862.15	10.13	54.3697
582.62	420.36	325.49	18.86	861.95	9.89	75.547264
592.75	427.67	337.23	19.51	861.76	9.65	76.371864
534.59	385.71	302.25	19.23	861.53	9.51	68.310196
594.39	428.85	346.93	19.99	861.33	8.8	76.88356
591.62	426.86	346.61	19.77	861.12	8.92	77.35
569.44	410.85	334.27	20.23	860.93	8	75.9976
586.77	423.36	345.55	21.4	860.68	6.74	76.111465
570.49	411.61	335.7	21.44	860.46	7.7	75.30694
581.77	419.74	344.04	20.24	860.19	8.16	69.276665
561.35	405.01	328.07	21.6	859.93	6.77	69.640434
558.66	403.07	322.1	21.95	859.8	6.26	68.07639
533.34	384.8	305.18	20.76	859.58	7.68	57.98123
513.63	370.58	286.88	21.8	859.54	6.36	61.202866
534.17	385.4	292.85	21.86	859.51	6.43	55.405704
342.96	247.45	181.94	21.8	859.45	6.77	36.775436
537.65	387.92	269.85	20.96	859.37	7.19	50.6184
317.41	229.01	154.75	20.73	859.22	7.58	29.514332
161.44	116.48	81.85	20.9	859.26	7.45	11.742967
119.97	86.56	64.67	20.3	859.3	8.23	12.845701
129.77	93.63	70.14	20.58	859.28	7.79	21.555567
325.67	234.97	120.9	21.33	859.35	6.95	20.989265
109.47	78.98	53.99	20.77	859.34	7.58	8.624233
138.86	100.19	53.32	20.46	859.42	7.9	12.585066
131.78	95.08	61.4	20.65	859.43	7.76	13.173066
128.15	92.46	58.15	20.93	859.53	7.64	7.3864
50.67	36.56	24.25	20.52	859.65	7.95	3.079533
25.13	18.13	12.88	20	859.68	8.58	1.436867
7.16	5.17	3.8	19.37	859.81	9.19	0.358867
8.3	5.99	4.47	10.2	862.46	24.54	1.485867
29.51	21.29	15.49	10.57	862.61	24.01	3.3586
55.13	39.78	26.43	11.26	862.84	22.63	6.2048
104.76	75.58	38.2	11.6	862.97	21.98	10.212067
159.63	115.18	49.32	12.82	863.06	20.03	15.635199
218.29	157.5	59.08	14.21	863.11	17.82	21.275333
274.95	198.37	67.68	15.54	863.23	15.78	26.758432
318.23	229.61	74.86	16.91	863.32	13.58	32.2063
361.1	260.53	84.32	17.3	863.37	12.78	37.816334
397.37	286.7	94.43	17.7	863.47	12.7	43.187664
430.32	310.48	110.07	17.76	863.48	12.93	48.898964
458.59	330.87	136.83	17.36	863.47	13.87	54.47657
488.05	352.13	179.7	17.69	863.45	14.07	59.156532
512.33	369.65	230.76	17.91	863.52	13.68	64.5316
543.81	392.36	273.65	19.68	863.46	10.41	70.325264
588.15	424.35	307.64	20.14	863.48	8.94	76.790695
621.35	448.3	328.23	20.07	863.48	8.25	76.15113
537.02	387.46	283.26	20.52	863.37	8.1	68.962364
497.92	359.25	265.26	19.99	863.34	8.24	77.049
618.03	445.91	340.73	20.07	863.23	7.61	89.46747
625.45	451.26	353.23	20.37	863.04	7.09	89.86203
607.73	438.47	347.77	20.64	862.78	7.01	90.04566
608.73	439.2	352.9	20.74	862.48	6.47	89.985
611.97	441.53	358.33	21.05	862.21	6.57	90.63926
614.3	443.22	363.2	21.43	861.98	6.09	90.49926
604.89	436.43	359.32	21.36	861.74	5.82	89.97613
601.53	434	357.11	21.63	861.53	5.55	87.8052
593.17	427.97	349.58	22.28	861.35	4.97	86.42247
563.45	406.53	329.41	22.17	860.96	5.33	86.05614
592.52	427.5	349.14	22.66	860.87	4.81	84.68787
600.01	432.91	351.52	21.49	860.54	5.59	78.092
580.95	419.15	335.8	23.04	860.35	4.52	78.42193
578.04	417.06	333.31	22.96	860.08	4.26	75.777565
562.71	406	318.58	22.74	859.97	4.09	71.22103
545.63	393.67	300.2	23.73	859.65	3.55	67.8727
530.98	383.1	274.52	23.9	859.68	3.46	63.336468
500.71	361.26	226.13	23.44	859.57	3.53	57.5477
471.83	340.43	171.82	23.43	859.48	3.36	53.264164
442.46	319.23	131.88	23.64	859.4	3.31	48.3504
416.27	300.34	107.14	23.35	859.21	3.39	42.03873
371.83	268.28	91.15	23.24	859.1	3.43	35.9877
319.72	230.68	80.18	23.33	858.99	3.4	30.2085
278.85	201.19	71.1	23.12	858.97	3.38	23.537033
204.78	147.75	54.79	22.73	859.01	3.64	17.806833
174.87	126.17	51.47	22.14	859.02	4.12	10.617367
86.45	62.37	27.53	21.62	859.01	4.39	7.602467
77.87	56.18	30.28	21.94	858.98	4.26	4.9042
45.93	33.14	20.67	21.37	858.91	5.21	2.251433
8.88	6.41	4.79	20.87	859	5.82	0.283033
4.32	3.12	1.73	13.9	858.24	15.15	0.861467
12.38	8.93	6.12	14.94	858.31	13.85	1.460433
20.13	14.52	10.27	14.36	858.49	14.61	4.8195
106.31	76.7	36.17	12.37	858.73	17.93	13.019999
176.63	127.44	51.54	12.42	859.04	15.48	19.267035
232.98	168.1	62.4	12.17	859.15	16.84	23.623135
240.21	173.31	66.22	12.33	859.2	17.33	30.586967
337.64	243.61	91.72	13.2	859.26	16.42	46.446167
352.65	254.43	121.74	14.36	859.51	15.79	27.012999
349.36	252.06	121.68	14.36	859.73	14.11	42.5852
338.91	244.53	141.43	15.55	859.96	11.9	30.235563
305.26	220.25	132.18	15.48	860.29	11.4	45.981365
243.37	175.59	119.07	16.59	860.39	12.24	44.517197
508.78	367.08	211.78	16.84	860.69	11.94	76.537994
545.25	393.4	260.39	17.87	860.65	10.64	78.05933
512.58	369.83	260.2	18.92	860.6	9.15	52.434433
282.34	203.71	149.24	18.13	860.71	9.88	60.6676
389.15	280.77	203.82	18.86	860.79	9.23	66.40504
614.75	443.54	333.52	19.04	860.8	8.65	98.00443
596.23	430.18	323.8	20.04	860.85	7.25	45.972504
257.15	185.53	141.76	19.16	860.78	7.61	55.889164
635.27	458.35	360.58	19.5	860.61	6.49	89.327
241.01	173.89	127.98	19.76	860.6	5.89	33.678165
410.65	296.28	224.36	19.61	860.68	6.1	70.8533
559.46	403.65	315.18	20.11	860.53	5.1	73.573265
522.15	376.73	289.8	20.04	860.5	4.05	79.13733
686.09	495.02	401.98	20.73	860.56	3.15	94.084435
667.87	481.87	392.51	21.35	860.42	2.64	97.38353
607.4	438.24	357.04	20.89	860.2	3.11	97.419
581.98	419.9	336.41	21.55	860.12	2.33	42.055996
262.27	189.23	143.43	21.17	860.18	2.79	68.971466
562.57	405.89	321.73	22.23	859.72	2.36	75.19144
208.35	150.32	108.33	21.39	859.6	2.48	45.221165
471.43	340.14	256.14	22.16	859.49	2	60.338596
159.45	115.05	88.95	21.4	859.63	2.25	30.492699
462.95	334.02	234.07	21.92	859.73	2.14	44.016468
407.42	293.95	188.44	21.68	859.87	2.41	51.3975
465.89	336.14	195.98	21.35	859.76	2.67	55.168167
300.15	216.56	121.14	22.15	859.79	2.37	17.406898
134.13	96.77	73.21	21.37	859.9	2.95	31.810099
389.41	280.96	144.93	22.02	859.63	2.81	29.185099
136.87	98.75	69.26	21.41	859.68	3.56	12.836133
98.87	71.33	52.96	21.22	859.95	3.78	17.787233
170.22	122.81	81.72	21.25	860.03	4.81	11.242234
96.51	69.63	51.11	20.97	860.05	5.25	9.166033
86.5	62.41	44.99	20.75	860.12	5.61	7.2562
56.59	40.83	29.72	20.46	860.24	5.91	4.640767
18.57	13.4	9.92	20.13	860.43	6.91	1.373167
7.05	5.08	3.47	19.65	860.53	7.65	0.682033
11.86	8.56	6.07	14.9	860.67	11.73	2.2302
40.79	29.43	18.4	15.29	860.83	11.25	5.112333
80.99	58.43	30.86	15.56	861.02	10.87	9.083199
131.83	95.11	40.17	14.49	861.49	12.41	14.412067
180.72	130.39	49.36	14.14	861.56	13.18	20.794666
247.55	178.61	55.46	11.73	861.93	18.25	28.114801
302.36	218.15	61.76	11.78	862.22	19.01	35.432835
353.27	254.89	68.28	12.64	862.45	17.16	42.947567
398.98	287.86	75.01	13.42	862.57	16.08	50.227566
435.54	314.24	82.79	14.72	862.7	13.44	57.268627
461.14	332.71	94.02	15.5	862.88	12.07	63.684135
478.17	345	109.72	15.9	862.96	11.42	69.0102
505.71	364.87	136.45	16.4	863.08	10.47	72.57996
526.95	380.19	177.44	17.19	863.31	10.18	73.4811
549.76	396.65	228.7	17.7	863.48	10.43	81.39553
570.38	411.53	272.26	17.81	863.5	9.37	88.89183
583.83	421.23	295.88	19.06	863.5	8.3	91.8078
599.39	432.46	312.57	19.48	863.45	7.78	80.94497
611.77	441.39	325.42	20.54	863.38	7.05	77.79193
634.78	457.99	344.48	21.66	863.26	5.94	79.02463
641.1	462.55	354.67	21.81	863.11	4.95	79.324
662.37	477.9	373.99	22.09	863.07	3.66	78.83656
372.91	269.06	200.7	22.35	862.95	3.61	64.39066
659.71	475.98	378.57	22.92	862.89	3.02	77.023796
654.35	472.11	380.55	23.31	862.79	3.28	72.72113
459.21	331.32	254.6	23.78	862.8	2.97	70.688805
680.17	490.74	394.98	24.36	862.67	2.6	79.17793
716.49	516.95	426.77	24.67	862.55	2.14	78.12817
663.03	478.37	399.73	24.33	862.49	1.94	76.75407
496.86	358.48	286.86	24.17	862.46	2.28	62.90317
458.93	331.12	261.83	24.04	862.32	2.23	48.614532
536.66	387.2	307.27	23.47	862.38	2.12	65.22366
616.22	444.6	361.58	23.86	862.27	1.04	76.17446
572.54	413.09	324.56	23.72	862.21	1.03	78.04743
565.73	408.17	294.2	23.71	862.11	1.27	76.899666
524.23	378.23	234.68	23.96	862.07	1.04	72.551735
539.25	389.07	185.29	23.93	862.09	0.84	68.40353
482.27	347.96	135.04	23.78	862.17	1.06	60.97676
466.11	336.3	110.78	24.06	862.1	0.9	53.364735
423.38	305.47	96.3	23.76	862.1	0.89	45.841133
354.11	255.49	88.29	23.79	862.18	1.68	37.570633
295.25	213.02	76.88	23.58	862.3	1.84	31.941933
267.31	192.86	65.53	23.78	862.37	1.75	25.576836
226.89	163.7	56.13	23.5	862.48	1.57	18.130234
168.75	121.75	45.76	23.42	862.53	1.67	13.242833
127.13	91.72	38.17	23.28	862.57	2.11	8.468133
82.86	59.78	28.32	22.99	862.67	1.83	4.8356
42.87	30.93	17.93	22.6	862.79	2.1	2.217833
12.75	9.2	5.95	22.12	862.93	2.52	0.5985
7.81	5.63	4.2	11.35	866.8	22.55	1.3314
23.39	16.88	12.92	11.62	866.89	22.07	3.0093
41.72	30.1	23.09	12.09	867.04	21.32	5.291766
66.57	48.03	36.68	12.97	867.25	20.29	7.908134
95.68	69.03	51.33	12.98	867.33	19.56	11.470666
132.44	95.56	68.71	13.69	867.34	19.62	15.270266
170.38	122.93	84.59	13.48	867.31	19.7	18.956
209.08	150.85	100.65	13.28	867.44	20.66	23.538198
246.99	178.2	116.21	13.43	867.41	20.6	28.341133
290.11	209.32	133.05	13.85	867.36	20.44	33.6441
319.96	230.85	145.2	14.83	867.36	19.13	36.332333
338.94	244.55	153.38	15.46	867.32	18.47	38.361633
386.02	278.51	174.53	15.64	867.12	17.74	41.789066
415.8	300	190.46	16.34	867.01	16.47	49.32153
429.5	309.88	206.35	16.61	866.97	16.42	54.781532
466	336.22	232.88	18.24	866.93	13.65	58.865105
501.33	361.71	257.03	18.2	866.75	13.97	60.853336
468.4	337.95	244.35	19.11	866.62	12.4	59.3166
436.99	315.29	228.77	19.53	866.51	11.92	53.608334
476.59	343.86	250.52	19.84	866.46	12.33	37.835
270.39	195.09	141.4	19.17	866.34	12.93	51.61473
536.31	386.95	291.64	19.73	866.21	11.58	67.0579
587.63	423.98	322.33	21.25	866.05	9.39	80.48973
576.75	416.13	317.51	21.72	865.9	8.37	70.8456
445.26	321.26	243.51	21.31	865.84	8.23	71.18463
617.66	445.64	344.7	21.78	865.7	7.89	80.0212
598.19	431.6	336.08	22.63	865.62	6.67	81.68253
589.32	425.19	334.11	21.41	865.49	7.24	82.27473
593.2	427.99	337.8	22.03	865.41	5.27	80.58656
575.86	415.48	326.38	22.3	865.24	5.64	79.9113
586.35	423.05	332.64	21.6	865.07	5.64	75.9843
580.17	418.59	326.69	21.55	865	5.9	74.43543
560.47	404.38	308.91	23.18	864.79	4.65	70.63537
551.33	397.79	292.56	23.26	864.7	3.99	66.70976
526	379.51	255.05	23.41	864.54	3.88	62.942596
514.53	371.23	215.62	22.69	864.34	4.22	58.2568
479.97	346.3	173.08	23.31	864.19	3.78	53.37243
464.03	334.8	147.54	22.42	864.09	4.33	47.976833
438.44	316.33	128.53	23.18	864.01	4.03	42.159134
386.04	278.53	114.62	22.24	863.91	4.47	36.5323
340.68	245.8	104.3	23.17	863.8	3.69	30.198935
285.11	205.71	94.35	21.96	863.74	4.47	24.191998
248.9	179.58	83.73	22.7	863.68	3.56	19.918264
197.6	142.57	72.32	22.47	863.66	3.89	15.3286
158.45	114.32	61.78	22.45	863.59	4.26	11.224266
111.79	80.66	48.76	22.13	863.58	4.31	7.589166
72.83	52.54	34.65	21.86	863.52	4.48	4.781467
41.59	30.01	21.53	21.4	863.52	4.99	2.3079
10.53	7.59	5.59	21.03	863.49	5.38	0.5698
5.18	3.74	2.73	12.67	861.2	15.73	1.336067
26.81	19.34	14.23	12.74	861.3	16.03	3.4251
65.09	46.96	31.47	12.87	861.29	16.29	7.485099
112.69	81.3	47.56	13.46	861.43	15.88	11.404633
160.07	115.49	60.25	14.68	861.38	14.54	16.2442
213.39	153.96	71.84	16.38	861.31	11.75	21.547867
262.63	189.49	80.76	17.63	861.23	9.56	27.0088
316.99	228.71	89.34	18.77	861.03	6.94	32.9833
364.09	262.69	97.69	19.34	860.99	5.71	39.547432
406.53	293.31	105.6	19.91	860.96	5.32	46.14703
439.11	316.82	113.24	20.72	860.96	5.63	52.257565
474.03	342.02	120.97	21.03	860.93	3.26	57.711967
492.34	355.22	135.24	21.13	860.87	3.15	62.7515
521.11	375.98	158.04	21.34	860.74	2.64	67.61907
539.89	389.53	193.71	21.78	860.48	2.55	72.6271
560.63	404.5	236.15	21.79	860.27	3	76.9153
574.71	414.65	273.45	22.39	860.18	2.77	80.72307
591.29	426.61	300.27	22.37	859.93	3.19	83.93746
598.48	431.8	313.81	23.08	859.73	1.89	86.37883
604.55	436.19	324.08	23.4	859.47	2.18	88.32833
605.84	437.11	330.55	23.42	859.28	2.35	90.11777
612.14	441.66	337.08	23.9	858.96	2.15	90.744736
618.5	446.25	343.94	24.05	858.62	2.43	90.80773
618.78	446.45	348.64	24.14	858.44	2.25	91.269264
627.03	452.4	356.1	24.81	858.19	1.63	86.600494
626.34	451.9	358.8	24.2	858.07	2.21	88.32087
621.3	448.27	356.79	24.74	857.87	2.11	79.35526
632.15	456.1	366.07	25.29	857.63	1.59	80.077194
607.89	438.59	348.71	25.47	857.42	1.43	80.401764
611.79	441.41	351.08	24.96	857.35	2.13	80.409
600.11	432.98	341.66	25.6	857.23	1.39	80.71069
592.88	427.76	333.51	25.31	857.06	1.8	79.829636
581.11	419.27	315.75	25.64	857	1.52	76.314705
579.9	418.4	292.37	25.71	856.78	1.32	72.44417
565.05	407.68	243.34	26.18	856.57	1.13	67.921936
547.94	395.34	193.68	25.97	856.51	1.11	62.4043
513.32	370.36	156.58	25.69	856.42	1.29	56.6832
490.9	354.18	135.42	25.71	856.31	1.2	50.974236
468.75	338.2	121.42	26.94	856.19	0.46	45.7408
433.52	312.78	114.7	25.95	856.15	0.94	39.189735
365.95	264.03	101.89	26.09	856.1	1.01	32.800365
318.13	229.53	94.05	26.07	856.01	0.6	27.913198
285.79	206.2	87.76	25.74	855.96	0.97	23.1889
240.48	173.5	78.47	26.1	855.89	0.58	17.496498
147.18	106.19	56.22	25.8	855.86	0.53	11.031534
110.67	79.85	46.24	25.46	855.85	0.43	6.2846
76.46	55.17	31.8	24.9	855.91	0.65	4.291933
29.21	21.07	14.82	24.45	855.88	1.23	2.2288
10.67	7.7	5.71	23.86	855.99	2.26	0.5299
9.21	6.65	4.79	16.19	858.47	8.94	1.794333
30.71	22.16	16.57	16.21	858.6	8.97	5.068233
63.42	45.76	33.44	16.87	858.56	8.62	6.492033
66.8	48.2	33.97	17.58	858.55	7.88	6.180767
63.03	45.48	32.51	17.5	858.61	8.27	10.158166
200.17	144.43	67.51	18.89	858.5	6.53	22.776367
301.15	217.28	93.06	20.1	858.51	5.52	32.129303
356.28	257.06	105.45	21.27	858.5	5.04	36.981934
411.41	296.83	127.71	21.49	858.53	4.77	41.78393
373.27	269.32	133.74	20.26	858.48	5.79	45.412495
434.03	313.16	148.93	19.57	858.6	6.74	47.4131
478.5	345.24	150.62	20.21	858.55	6.84	49.059498
509.15	367.35	150.27	20.71	858.57	6.54	57.95813
494.79	356.99	161.54	21.11	858.59	5.66	67.59643
385.82	278.37	148.59	22	858.56	6.8	63.93053
601.41	433.92	231.19	22.22	858.53	4.48	74.23617
605.91	437.16	270	22.37	858.52	4.21	76.660034
356.44	257.17	182.6	22.86	858.41	3.45	54.5223
588.33	424.48	304.2	23.15	858.35	3.31	91.981865
630.46	454.88	336.07	23.94	858.18	2.56	75.10347
402.9	290.69	216.59	23.96	858.02	2.45	78.91357
371.27	267.87	204.09	24.34	857.83	1.64	63.378933
599.61	432.62	330.14	24.18	857.62	1.76	91.30963
555.35	400.69	306.33	24.81	857.46	1.23	72.54706
544.3	392.71	305.85	24.74	857.26	1.29	78.97633
620.12	447.42	347.76	25.67	857.15	1.13	81.1216
684.56	493.91	391.85	25.56	857.02	1.14	95.4982
631.09	455.33	355.39	25.86	856.88	1.09	78.77544
560.71	404.55	313.06	26.16	856.8	0.98	90.33617
682.88	492.7	390.65	26.14	856.37	0.84	75.51227
700.23	505.21	396.69	25.43	856.2	1.19	83.70039
472.13	340.64	253.29	26.28	856.2	1.04	47.631733
289.07	208.57	143.98	25.88	855.99	1.16	34.37397
333.08	240.32	174.97	25.36	855.83	1.31	52.716534
562.5	405.84	245.64	26.35	855.66	1.75	71.01126
605.32	436.74	217.24	26.88	855.56	0.82	70.42747
381.81	275.48	129.64	26.5	855.44	1.41	37.02463
569.09	410.6	177.24	26.06	855.39	2.45	51.62266
346.89	250.28	120.79	26.3	855.33	1.95	32.89743
306.07	220.83	121.82	25.65	855.38	2.74	26.910799
251.09	181.16	105.64	25.78	855.35	2.71	19.306002
142.46	102.78	72.69	25.39	855.41	3.23	17.801699
139.12	100.38	71.33	25.3	855.4	3.04	11.657801
86.71	62.56	48.63	25.26	855.46	3.39	8.845666
65.37	47.17	35.72	25.13	855.53	3.78	6.8208
49.95	36.04	27	24.96	855.59	3.78	5.144533
36.21	26.13	19.53	24.91	855.68	3.96	2.855067
12.52	9.03	6.71	24.83	855.84	4.19	0.899967
4.07	2.94	2.03	24.26	855.89	3.98	0.253167
1.21	0.88	0.31	15.08	859.08	27.01	0.524533
13.57	9.79	7.01	14.62	859.31	27.35	1.748367
33.71	24.32	18.22	14.25	859.96	21.63	6.552
111.87	80.71	45.21	14.8	859.96	18.74	13.450734
183.13	132.13	55.69	15.72	859.89	12.12	20.199667
240.67	173.64	62.47	16.81	859.94	9.53	27.022568
308.07	222.27	68.75	17.57	859.96	8.1	34.30607
361.17	260.58	76.75	17.91	860	7.42	41.212265
415.35	299.68	78.85	18.1	860.02	6.72	48.623398
443.29	319.84	86.18	18.63	860.03	5.93	55.6591
483.05	348.52	93.84	18.88	860.04	5.48	62.998833
522.89	377.26	96.54	19.35	860.02	4.61	68.949295
536.95	387.41	105.6	19.53	860	3.47	76.0214
570.64	411.72	116.26	20.11	859.89	3.07	80.6897
587.77	424.07	144.38	20.5	859.82	2.24	85.59157
619.68	447.1	181.32	20.77	859.88	1.3	90.25497
634.22	457.59	236.51	20.92	859.94	1.87	93.83453
646.47	466.43	292.05	21.08	859.91	2.11	96.09553
653.28	471.34	328.17	21.22	859.82	2.45	98.31196
663.45	478.68	352.05	22.1	859.64	2.09	98.90556
677.27	488.65	372.68	22.03	859.53	1.94	98.00373
670.33	483.64	376.77	22.15	859.28	1.8	92.24133
683.21	492.94	390.42	21.82	859.14	2.07	82.9794
671.04	484.16	387.96	23.22	858.85	1.51	82.373665
681.81	491.93	398.47	22.64	858.58	0.95	80.89177
652.75	470.96	379.7	23.55	858.39	0.9	80.57957
655.31	472.8	381.45	23.84	858.33	0.76	80.655624
659.33	475.71	383.02	23.46	858.14	0.46	81.825096
0.17	0.12	0.06	11	856.48	9.8	0.854233
20.8	15.01	11.51	11.26	856.53	9.53	3.7436
56.5	40.76	30.11	11.63	856.58	9.19	6.316566
68.49	49.41	35.33	12.64	856.71	8.24	8.54
101.08	72.93	46.11	13.77	856.78	7.07	11.1482
152.23	109.83	62.37	14.64	856.99	6.76	17.570932
188.4	135.93	71.42	15.95	857.03	5.47	23.982466
284.64	205.37	91.14	17.02	857.08	4.68	33.244633
351.85	253.86	97.51	18.14	857.24	3.88	38.997467
391.49	282.46	97.8	18.17	857.34	4.69	45.6897
420.77	303.59	108.99	17.42	857.42	5.15	54.736263
484.81	349.79	128.34	17.66	857.52	6.94	55.94143
454.19	327.7	133.46	19.04	857.65	6.91	59.8857
492.51	355.34	151.37	19.55	857.72	5.34	62.6038
472.26	340.74	157.35	20.09	857.75	4.9	67.771194
517.21	373.16	175.16	20.61	857.91	4.43	74.02523
578.71	417.54	204.13	21.25	857.89	4.51	79.84177
584.89	422	230.1	22.36	857.73	2.02	81.11413
578.34	417.27	254.83	22.81	857.71	1.21	84.70817
618.99	446.6	297.02	22.88	857.66	1.9	90.23886
631.69	455.77	319.68	23.06	857.49	0.83	87.981834
1.71	1.23	0.86	10.1	858.76	17.72	0.913967
21.21	15.3	11.67	10.66	858.94	17.69	3.2802
48.71	35.15	25.98	10.56	859.1	18.58	6.278066
85.52	61.7	41.12	11.25	859.07	17.99	9.997166
129.3	93.29	55.42	12.11	859.11	17.28	14.401801
177.28	127.91	67.43	13.38	859.01	15.51	19.8177
233.37	168.37	79.28	14.67	859.05	13.75	25.852402
294.3	212.34	89.53	15.81	858.99	11.87	32.094067
341.61	246.47	98.06	17.08	859.05	10.87	38.706966
391.73	282.63	107.35	18.98	858.98	8.41	45.828766
434.44	313.45	114.31	19.66	858.98	7.7	51.994133
447.71	323.03	118.68	19.5	858.98	7.88	53.730835
481	347.04	123.42	19.56	858.98	7.61	59.0422
513.73	370.66	132.79	20.06	859.04	7.45	66.0968
561.53	405.14	146.31	19.4	859.05	8.01	72.666306
571.53	412.36	151.48	19.91	859.02	8.37	76.93677
582.79	420.48	166.09	20.22	859.06	8.76	82.64433
621.15	448.16	193.32	21.3	859	7.76	81.9686
635.37	458.42	230.51	21.98	858.96	6.2	80.55437
640.66	462.24	275.07	22.13	858.8	5.01	69.84063
568.21	409.97	274.53	22.8	858.65	5.15	58.577168
655.41	472.88	328.96	22.38	858.46	4.93	70.305435
697.43	503.2	362.65	23.14	858.27	3.82	71.11954
668.73	482.49	351.71	23.28	857.95	5.42	64.5442
677.65	488.92	365.73	23.88	857.73	2.47	64.596466
669.33	482.92	365.49	24.12	857.49	2.22	64.40746
651.93	470.37	356.36	24.39	857.21	2.26	64.468834
650.75	469.51	355.29	24.89	856.97	0.87	65.103035
658.83	475.35	359.02	24.75	856.71	1.08	68.75773
661.27	477.11	357.22	25.3	856.71	0.52	70.4522
40.62	29.31	21.75	24.37	854.13	0.62	2.711333
10.59	7.64	5.9	23.84	854.32	1.21	0.394567
4.54	3.28	2.64	10.75	857.29	13.76	1.271667
26.6	19.19	14.69	11.21	857.38	13.19	4.325533
61.75	44.55	32.7	10.21	857.57	16.04	7.441467
96.77	69.82	45.64	9.15	857.68	18.13	10.987199
141.06	101.78	59.14	10.87	857.61	14.96	15.479099
195.19	140.83	72.56	12.06	857.54	13.88	21.658466
241.33	174.12	80.71	13.81	857.55	12.22	27.241898
302.38	218.17	92.14	15.15	857.58	10.32	32.74437
332.45	239.86	96.8	16.67	857.57	8.71	37.652763
376.99	272	99.99	16.88	857.47	8.03	45.632298
446.61	322.23	107.93	17.62	857.51	7.75	54.091564
449.58	324.37	107.67	17.09	857.51	8.15	58.218998
507.43	366.11	116.28	18.08	857.47	8.08	66.063896
539.82	389.48	122.52	17.93	857.49	9.48	72.70573
559.89	403.96	129.35	18.64	857.51	8.98	77.053894
577.47	416.64	143.21	19.36	857.49	10.69	78.33326
599.36	432.44	157.55	19.63	857.44	10.47	77.586365
611	440.84	181.15	20.25	857.34	10.55	76.422966
625.73	451.46	210.69	20.42	857.27	10.48	76.0816
646.67	466.57	246.92	20.65	857.14	8.81	75.68214
638.32	460.55	271.98	21.2	857.05	8.33	77.81013
658.55	475.15	306.2	21.36	856.89	7.19	77.8267
655.65	473.05	321.38	22.03	856.79	6.29	73.96246
642.35	463.46	323.36	22	856.78	6.11	72.1133
682.71	492.57	355.15	23.25	856.6	3.69	69.16863
684.69	494	361.03	23.76	856.41	3.29	63.003033
670.63	483.86	354.39	24.05	856.32	2.27	63.625797
670.05	483.44	353.01	23.91	856.21	2.89	68.6287
673.13	485.66	350.36	24.21	856.12	3.28	77.75296
667.33	481.48	340.95	23.8	856.13	3.81	82.852005
556.92	401.82	272.32	23.86	855.99	3.96	56.986767
451.95	326.08	218.18	23.37	855.99	4.59	55.726303
572.03	412.72	254.77	24.42	855.93	3.81	67.43823
570	411.25	234.66	24.68	855.84	2.67	72.67236
369.15	266.34	172.65	25.05	855.86	1.68	45.389866
357.42	257.88	161.96	24.88	855.83	1.95	39.642864
241.93	174.55	129.85	23.97	855.83	1.77	29.457634
544.29	392.7	205.65	24.12	855.89	1.82	61.7722
475.6	343.15	165.07	25.03	855.92	1.12	46.08403
304.07	219.39	108.49	24.56	856.13	1.9	19.3186
80.02	57.73	42.69	24.02	856.29	2.31	10.742199
94.31	68.05	51.37	23.54	856.42	2.2	10.847199
67.72	48.86	37.69	23.59	856.52	2.32	7.266233
46.37	33.46	25.45	23.39	856.72	2.45	5.173467
36	25.97	19.66	23.21	856.91	2.63	4.102
22.34	16.12	12.3	23.06	857.2	2.68	2.0741
9.81	7.08	5.31	22.9	857.54	2.8	0.958067
2.1	1.52	1.05	22.68	857.88	3.33	0.252233
15.88	11.46	8.78	12.11	858.93	25.39	3.1766
42.07	30.35	23.91	12.82	858.95	24.47	5.187933
60.38	43.56	33.35	13.49	859	23.56	4.4674
32.15	23.2	17.47	14.19	858.95	22.5	6.922533
116.27	83.89	53.48	14.38	858.94	22.41	13.543366
169.67	122.42	69.07	15.54	858.8	20.23	18.952267
228.03	164.53	82.01	16.64	858.58	18.43	25.114834
285.59	206.05	92.94	17.84	858.61	16.18	31.490202
336.23	242.59	99.21	18.36	858.46	15.17	38.096333
386.91	279.15	107.02	19.45	858.32	13.57	44.698265
428.24	308.98	111.75	21.06	858.2	11.5	50.715935
456.39	329.29	115.23	21.93	858.05	10.2	56.343697
472.63	341	118.17	22.22	857.97	9.69	63.0112
514.71	371.36	127.51	20.84	857.89	11.11	68.9899
543.15	391.88	136.03	20.99	857.87	10.81	73.62856
572.47	413.04	144.54	22.85	857.62	8.65	79.401
592.05	427.16	159.68	21.98	857.44	9.05	80.29233
576.22	415.74	172.61	23.05	857.43	8.34	80.68176
586.33	423.03	188.75	22.89	857.13	9.76	79.31256
595.44	429.61	211.13	23.86	856.7	6.4	80.122
636.82	459.47	244.54	23.76	856.46	6.68	79.30323
651.21	469.85	274.82	24.33	856.16	4.95	81.12533
645.93	466.04	295.2	24.45	855.99	6.8	90.86583
649.96	468.95	310.79	24.38	855.65	7.91	85.24156
640.09	461.83	316.53	24.16	855.43	8.31	82.77313
667.17	481.36	335.83	24.68	855.18	7.81	79.8385
658.55	475.15	331.39	25.8	854.75	6.49	79.5683
686.54	495.34	348.6	25.66	854.63	6.19	72.0349
479.91	346.25	239.37	25.37	854.35	6.29	69.40103
558.83	403.19	275.9	25.79	854	5.53	71.24064
482.15	347.87	225.93	25.72	853.66	4.35	70.36353
683.09	492.85	302.86	26.03	853.61	4.64	79.17326
711.07	513.04	284.76	26.97	853.37	3.93	67.859634
585.31	422.3	225.73	26.91	853.14	3.92	51.44673
474.48	342.34	201.07	26.56	853.07	3.54	45.637665
425.46	306.97	176.4	26.5	852.79	3.81	59.906937
500.31	360.97	192.12	27.28	852.71	2.9	45.713734
373.02	269.13	141.08	26.92	852.53	3.6	36.016167
245.13	176.86	112.09	26.53	852.26	3.81	48.164433
417.38	301.14	142.73	26.58	852.33	3.31	34.756397
188.35	135.89	92.74	26.44	852.27	3.36	20.896168
164.84	118.93	90.56	25.79	852.22	4.48	17.024935
123.91	89.4	67.42	25.97	852.41	3.53	14.0889
99.56	71.84	54.22	25.58	852.56	3.89	9.980133
66.07	47.67	36.79	25.37	852.56	4.12	8.424733
56.68	40.89	31.16	25.78	852.7	3.82	6.199433
41.19	29.72	22.52	25.19	852.94	4.17	4.028267
20.64	14.89	11.17	24.91	852.9	5.01	1.8347
8.79	6.34	4.74	24.52	853.05	6.13	0.952233
5	3.61	2.25	24.23	852.98	6.31	0.5103
0.35	0.25	0.15	15.81	855.42	17.66	0.733367
11.69	8.44	6.31	15.76	855.52	17.92	2.264733
27.2	19.62	14.87	16.03	855.66	17.45	4.823466
52.58	37.93	28.78	16.62	855.77	16.48	7.2702
67.34	48.59	36.74	17.28	855.9	15.37	9.072234
83.79	60.46	45.9	17.65	856.01	14.8	11.2917
115.93	83.65	62.72	17.94	856.02	14.36	15.598334
174.18	125.67	86.46	18.53	856.11	13.54	23.207567
195.24	140.87	93.39	19.18	856.2	12.75	25.82533
295.03	212.87	124.26	19.53	856.36	12.36	36.540234
349.07	251.85	144.27	19.9	856.45	12.27	43.858734
387.57	279.63	155.48	20.42	856.53	11.65	50.801334
428.27	308.99	164.6	20.74	856.77	11.35	56.9849
464.2	334.92	171.27	21.05	856.82	11.31	63.414165
504.77	364.19	183.99	21.38	856.87	11.09	69.43767
527.33	380.47	197.13	21.59	856.97	10.8	72.02813
523.39	377.62	205.38	21.97	857.03	10.38	70.964134
504.38	363.91	212.75	22.39	857.08	10.12	69.795135
527.99	380.95	220.95	22.6	857.07	9.17	75.01199
561.76	405.31	234.78	22.77	857	8.23	79.661865
570.28	411.46	245.1	23.1	857	7.85	84.24056
590.93	426.35	262.79	23.29	857.03	8.03	81.72967
575.22	415.02	268.04	23.53	856.85	7.83	80.47877
546.59	394.37	264.71	23.94	856.71	7.42	81.9595
559.32	403.55	273.63	23.76	856.74	6.76	83.27036
580.85	419.09	285.05	23.99	856.66	6.26	83.32777
562.99	406.2	277.41	23.97	856.64	6.3	84.58964
559.31	403.54	275.5	24.03	856.64	5.83	81.53156
611.07	440.88	295.05	24.31	856.54	5.65	78.74696
566.43	408.68	274.51	24.39	856.56	5.07	71.07264
423.96	305.89	207.45	24.45	856.56	4.79	67.921
509.59	367.67	239.4	24.43	856.54	4.77	68.02647
452.86	326.74	209.8	24.48	856.62	4.66	51.007362
383.79	276.9	187.76	24.31	856.77	4.9	39.441032
296.07	213.61	154.21	24.18	857.04	5.04	34.455868
220.29	158.94	114.29	23.94	857.08	5.2	27.282497
188.27	135.83	103.71	23.77	857.21	5.19	29.533232
252.19	181.95	131.85	23.94	857.31	5.12	26.789232
182.68	131.8	99.93	23.72	857.46	5.23	26.796232
272.85	196.86	140.74	23.93	857.45	5.16	26.390697
159.09	114.78	84.5	23.81	857.5	5.26	12.054
112.65	81.27	60.99	22.87	857.74	10.88	8.949733
58.36	42.11	31.02	22.19	858.02	12.6	3.905533
30.51	22.02	16.16	21.58	858.36	13.78	2.969867
19.11	13.79	10.1	21.28	858.61	14.49	1.8781
17.52	12.64	9.23	21.1	858.96	14.64	1.8648
16.95	12.23	8.94	20.99	859.24	14.99	2.666533
22.82	16.46	12.13	21.01	859.73	15.08	3.027967
31.64	22.83	17	20.93	859.88	15.33	3.3299
29.17	21.04	15.37	20.91	859.91	14.95	2.0944
0.92	0.66	0.37	20.88	860	15.15	0.352567
8.22	5.93	4.51	11.08	860.06	31.87	1.707067
29.92	21.59	16.5	11.59	860.07	31.62	4.169434
60.65	43.76	30.91	11.92	860.16	30.83	7.5131
103.55	74.71	45.3	13.34	860.28	29.67	11.758134
152.83	110.27	57.61	14.12	860.38	28.13	16.9554
203.89	147.11	67.88	14.68	860.43	28.93	23.1133
259.79	187.44	76.34	15.25	860.38	28.38	30.043299
325.31	234.71	89.25	15.65	860.29	27.71	38.3873
383.67	276.82	107.56	16.01	860.36	25.83	43.581764
381.05	274.93	113.62	16.05	860.47	24.71	48.859066
425.67	307.12	128.32	16.22	860.47	24.97	58.726963
505.97	365.05	133.63	17.01	860.29	22.65	64.49987
538.44	388.48	134.45	18.29	860.23	20.83	69.61943
520.25	375.36	138.16	18.6	860.3	20.51	71.42544
556.45	401.48	144.19	19.01	860.2	20.3	76.89757
564.66	407.4	145.87	20.13	860.24	18.56	79.396095
578.85	417.64	154.27	19.84	860.25	18.47	84.616234
619.74	447.14	161.26	21.59	860.08	15.77	90.1698
616.98	445.15	179.37	22.46	860.02	14.06	89.25397
654.89	472.5	205.15	22.44	859.82	15.96	91.454765
670.59	483.83	248.52	23.51	859.74	13.25	73.47666
619.19	446.74	258.42	23.41	859.54	14.02	72.25656
598.07	431.51	250.15	23.82	859.45	13.63	68.585526
708.48	511.17	301.39	24.26	859.28	12.88	74.3687
610.89	440.76	283.11	24.7	858.88	11.3	67.136765
464.52	335.15	228.6	24.54	858.65	11.75	70.003265
688.62	496.84	326.32	25.42	858.46	10.47	80.1934
640.54	462.15	297.2	25.96	858.27	9.63	77.117836
727.19	524.67	314.76	25.91	858.23	8.91	81.74156
766.45	553	303.95	26.34	858.04	7.55	83.91319
534.52	385.66	228.6	26.49	857.81	7.46	65.546135
515.51	371.94	231.34	25.54	857.64	8.21	56.21747
356.01	256.86	185.01	25.24	857.59	8.21	48.78067
425.49	306.99	203.57	25.11	857.56	8.68	64.792
720.46	519.81	248.84	25.84	857.44	8.25	72.681
531.87	383.75	199.66	25.51	857.26	8.55	55.325665
331.17	238.94	164.88	25.88	857.18	7.53	51.1658
487.14	351.47	202.94	26.55	857.19	5.89	42.9856
298.79	215.58	150.2	25.27	857.19	7.13	44.5893
360.87	260.37	161.57	26.25	857.21	6.51	33.29853
169.84	122.54	93.4	25.72	857.3	6.56	19.466301
173.92	125.48	94.17	24.92	857.27	6.94	23.897533
177.82	128.3	93.28	25.63	857.32	5.68	19.787134000000002
160.64	115.9	81.95	24.86	857.38	5.43	14.015867
90.02	64.95	48.78	24.92	857.4	4.57	8.467667
57.44	41.44	31.62	25.19	857.44	3.53	6.2356
37.58	27.11	20.78	24.81	857.53	4.1	3.7513
26.08	18.82	14.31	24.8	857.66	3.98	2.1784
7.18	5.18	4.12	24.52	857.87	4.27	0.6475
5.81	4.19	3.34	24.48	857.92	4.85	1.347733
12.2	8.8	6.56	24.09	858.01	5.98	0.681567
6.71	4.84	3.69	12.94	860.14	32.53	1.827467
32.13	23.18	17.75	12.59	860.29	33.14	4.5934
59.37	42.83	32.3	13.11	860.35	32.24	7.322467
90.63	65.39	47.17	13.98	860.47	30.4	12.829367
165.01	119.06	81.39	15.02	860.55	28.35	17.995832
138.06	99.61	67.46	16.85	860.61	24.44	18.7838
214.92	155.06	96.57	17.77	860.57	23.15	27.922766
230.85	166.56	99.73	18.37	860.58	21.96	25.724768
251.09	181.16	99.54	18.48	860.66	21.78	34.20667
348.16	251.2	124.21	18.87	860.65	21	43.69027
403.14	290.87	139.85	19.37	860.73	19.91	49.333668
419.73	302.84	146.73	19.75	860.84	18.97	52.67757
446.33	322.02	153.37	20.31	860.94	18.14	59.714664
528.78	381.51	187.18	20.68	860.94	17.66	58.609367
386.35	278.75	169.62	20.8	860.85	16.94	53.188335
497.59	359.01	182.26	21.21	860.88	16.62	72.7125
547.17	394.79	192.26	21.4	860.81	15.52	70.804306
415.96	300.12	178.76	21.67	860.74	14.78	72.577866
614.89	443.65	221.79	21.88	860.66	14.61	67.156364
490.59	353.96	219.79	22.24	860.47	13.57	73.6316
634.67	457.91	238.15	22.42	860.26	12.59	77.356064
690.05	497.87	242.2	23.84	860.13	9.99	75.90006
675.59	487.44	249.17	24.59	860	9.45	74.67437
637.12	459.68	244.9	24.09	859.8	9.06	60.689297
467.42	337.25	214.09	24.89	859.66	7.67	64.6212
537.91	388.1	244.24	25.49	859.5	6.7	61.385334
673.17	485.69	298.42	25.28	859.29	7.66	56.480904
686.2	495.09	276.92	25.22	859.25	8.6	65.30323
746.35	538.49	279.57	25.24	859.06	9.49	64.08477
662.96	478.33	240.54	25.58	858.79	9.56	65.22577
651.28	469.9	215.58	25.22	858.6	9.77	66.48321
667.81	481.82	214.09	25.66	858.51	10.15	69.270836
651.67	470.18	208.57	25.36	858.27	10.62	69.90667
659.24	475.64	199.54	26.03	858.07	9.55	71.39346
480.01	346.33	163.31	25.99	857.9	8.96	67.19206
614.72	443.52	181.46	25.73	857.76	9.12	69.06737
584.57	421.76	172.24	26.47	857.62	7.89	69.8292
523.93	378.01	151.9	26.98	857.4	6.42	58.474266
330.61	238.54	121.87	25.98	857.31	7.13	34.78417
215.87	155.75	100.14	26.47	857.31	5.89	27.271297
205.5	148.27	104.8	26.45	857.35	5.95	19.741398
171.31	123.6	91.83	26.33	857.43	6.01	20.731432
125.91	90.84	70.57	25.69	857.44	6.55	11.298934
82.27	59.36	45.36	26	857.52	6.08	8.939234
60.44	43.6	33.25	25.9	857.58	5.85	6.368833
35.77	25.81	19.48	25.41	857.72	6.68	3.461967
18.74	13.52	10.35	24.97	857.75	7.06	2.099533
15	10.82	8.25	24.53	857.8	7.37	2.016933
20.85	15.05	11.51	24.49	857.83	7.75	2.747267
18.75	13.53	10.34	24.41	857.98	8.44	1.064467
0.44	0.32	0.24	24.2	858.14	8.62	0.221433
7.19	5.19	3.89	14.11	859.24	27.99	1.5008
28.15	20.31	15.8	14.66	859.37	27.14	3.880567
56.37	40.67	30.51	14.99	859.53	26.61	6.821966
88.62	63.94	45.85	15.92	859.68	24.99	10.373066
130.17	93.92	61.61	16.98	859.73	23.52	14.479967
171.32	123.61	75.1	17.85	859.81	23.3	19.399332
222.67	160.65	88.08	18.54	859.91	22.57	25.2749
275.6	198.85	98.97	19.18	860.02	21.2	31.371433
337.58	243.57	111.48	19.62	860.01	21.04	37.472164
363.83	262.5	113.2	19.9	860.06	21.92	43.226868
413.01	297.99	123.61	20.3	860.06	21.58	50.003567
443.53	320.01	128.42	20.61	859.99	21.68	55.726536
484.96	349.9	135.17	21.17	859.95	21.06	57.778698
513.87	370.76	140.4	21.36	859.88	20.18	59.230732
529.25	381.85	139.3	21.4	859.79	19.47	54.97193
554.81	400.3	146.9	22.32	859.66	18.56	59.152332
584.1	421.43	156.49	22.09	859.51	18.59	59.6134
579.51	418.11	160.21	22.72	859.48	17.74	59.826435
582.3	420.13	160.13	23	859.34	16.56	59.153732
623.87	450.12	168.81	23.88	859.09	15.14	57.0584
647.14	466.91	175.82	24.31	858.87	13.83	57.34423
647.21	466.96	186.43	24.5	858.6	13.83	55.844604
655.74	473.12	194.63	25.35	858.39	12.29	53.151466
674.33	486.53	206.82	25.94	858.17	10.07	53.9889
675.09	487.08	216.04	25.42	857.93	10.55	53.9987
678.66	489.65	222.49	26.42	857.65	9.02	53.959034
677.91	489.11	222.44	26.91	857.35	7.93	53.906296
659.69	475.96	216.15	27.27	856.98	7.93	53.984463
602.13	434.43	186.32	27.59	856.66	6.93	54.0631
679.41	490.2	188.98	27.36	856.55	9.13	53.88576
679.13	490	176.49	26.63	856.22	11.21	56.65053
662.88	478.27	160.47	27.87	855.92	9.93	62.7242
638.96	461.01	150.12	27.78	855.63	9.14	78.37316
651.56	470.1	142.74	28.03	855.36	8.3	83.68407
634.41	457.72	134.91	27.73	855.11	7.91	81.73363
614.1	443.07	127.94	29.05	854.89	6.03	77.642365
587.88	424.16	122.39	29.06	854.59	6.28	73.105194
571.51	412.35	115.45	28.88	854.28	5.63	67.247604
527.71	380.74	111	28.96	853.95	6.27	62.4379
511.95	369.37	114.89	28.77	853.71	6.19	56.6293
468.85	338.27	110.97	29.03	853.62	5.82	47.936234
383.56	276.74	101.96	29	853.5	6.14	40.222
359.56	259.42	101.11	28.63	853.45	6.88	32.6816
253.93	183.21	79.64	28.63	853.27	7.04	24.400133
210.31	151.74	66.39	28.49	853.08	5.28	15.270266
152.03	109.69	56.12	28.22	852.87	5.55	13.509301
133.17	96.08	58.26	27.84	852.78	5.91	11.240367
102.05	73.63	48.63	27.66	852.7	6.15	8.474199
66.2	47.76	33.97	27.49	852.62	6.39	4.464833
27.29	19.69	15.11	27.01	852.59	7.04	1.984733
5.88	4.24	3.52	26.6	852.6	7.62	0.354433
13.19	9.51	7.46	18.69	851.46	17.65	2.7916
42.05	30.34	23.06	17.46	851.46	19.49	6.0298
72.45	52.28	38.81	16.1	851.61	22.26	8.638933
96.33	69.5	51	17.4	851.64	20.12	11.436134
131.48	94.86	65.84	18.27	851.66	18.19	19.2157
213.74	154.21	96.05	19.23	851.81	16.67	28.678066
309.09	223.01	121.14	21.2	851.76	14.49	30.895668
250.93	181.05	112.21	21.89	851.58	13.41	32.789864
290.09	209.3	127.9	22.9	851.44	12.48	29.143333
232.81	167.97	120.15	22.81	851.31	12.44	29.639166
229.64	165.69	123.07	22.99	851.41	12.16	27.883568
236.66	170.75	131.43	22.82	851.44	12.54	33.106033
318.48	229.78	159.6	23.27	851.52	11.71	50.764233
427.7	308.59	177.02	23.25	851.45	11.85	53.970234
443.24	319.8	181.35	23.53	851.35	11.37	73.82853
653.87	471.77	204.99	23.44	851.21	11.55	88.681366
558.68	403.09	157.63	24.8	850.99	10.14	85.521095
626.87	452.29	144.29	25.18	850.82	9.88	93.95306
667.75	481.78	158.76	25.7	850.62	9.53	96.30179
722.68	521.41	191.84	25.55	850.47	9.39	90.17797
716.15	516.7	205.15	26.96	850.26	7.92	92.521805
620.09	447.39	213.43	25.73	849.91	9.24	69.39636
411.67	297.02	197.01	24.98	849.74	9.7	62.014866
420.79	303.6	212.29	25.59	849.52	9.02	65.9617
539.1	388.96	245.8	25.73	849.21	9.04	64.83633
809.83	584.29	274.61	26.51	849.05	8.5	60.112267
661.85	477.52	206.38	26.56	848.74	8.76	60.335567
744.13	536.89	202.52	26.85	848.52	7.2	58.342903
642.24	463.38	194.89	26.8	848.27	7.61	60.5633
718.08	518.09	187.61	28.53	848	5.44	59.269936
702.37	506.76	175.49	28	847.74	5.41	61.923634
628.23	453.27	164.62	28.75	847.43	4.97	61.6518
642.45	463.53	167.76	28.68	847.21	7.18	61.733467
647.84	467.42	160.77	28.47	846.86	7.42	61.698463
603.47	435.4	160.65	28.94	846.6	7.77	61.702663
561.06	404.8	165.79	28.74	846.44	7.48	63.23426
452.67	326.6	154.25	28.28	846.29	8.4	50.14543
484.71	349.72	169.99	28.45	846.04	8.59	49.43423
332.01	239.54	133.92	28.47	845.92	8.47	44.184933
340.87	245.94	128.07	28.8	845.97	8.54	37.1791
275.2	198.56	119.78	28.39	845.97	9.05	34.466366
304.05	219.37	116.26	27.82	845.79	9.5	24.733334
248.28	179.13	97.14	28.56	845.66	8.69	26.468868
264.6	190.91	90.81	28.76	845.62	7.8	24.532433
262.92	189.7	81.82	28.75	845.52	7.16	19.821665
205.82	148.5	64.32	28.63	845.47	7.04	16.456766
184.31	132.98	61.66	28.51	845.35	6.92	13.155567
133.76	96.51	51.45	28.83	845.29	6.41	9.1063
87.77	63.33	39.04	28.56	845.23	6.7	5.6035
42.52	30.68	22.26	27.55	845.45	7.45	2.226933
5.6	4.04	4.06	26.95	845.5	7.65	0.3332
9.53	6.87	5.21	18.65	847.06	18.67	1.6583
23.36	16.85	12.99	19.14	847.24	17.94	3.219767
59.91	43.22	29.96	19.54	847.5	16.97	7.2429
84.51	60.97	39.65	20.68	847.74	15.2	8.106
78.37	56.55	40.36	20.05	847.88	16.18	11.6606
137.19	98.98	59.83	20.67	848.11	15.74	13.984133
127.63	92.09	68.47	21.78	848.38	14.03	15.000299
127.75	92.17	68.21	22.32	848.43	13.23	24.424166
316.37	228.26	114.24	23.98	848.52	11.13	37.388866
315.97	227.97	122.86	24.61	848.61	10.4	36.4819
300.49	216.81	125.06	24.23	848.81	11.97	38.72213
338.95	244.55	137.76	24.38	848.81	11.9	47.18793
403.65	291.23	156.18	24.79	848.85	11.64	55.513496
432.95	312.37	163.9	25.04	848.99	11.7	61.31417
479.11	345.68	173.66	25.6	849.02	11.16	69.9601
520.71	375.69	178.57	25.78	849.01	11.29	70.66804
546.8	394.52	175.97	26.03	848.97	11.14	69.96687
586.63	423.26	177.52	26.51	848.96	10.68	68.92737
601.12	433.71	177.12	26.81	848.97	9.81	68.80323
616.26	444.63	179.35	27	849	9.19	68.747696
631.23	455.44	181.58	27.32	848.78	8.43	68.6175
654.32	472.09	189.29	27.88	848.63	7.17	68.751434
662.72	478.15	200.06	28.12	848.48	6.32	69.20993
653.49	471.49	217.67	28.21	848.36	6.82	68.87673
651.34	469.94	217.73	28.31	848.05	5.77	68.91617
[truncated: 6,914 more rows]
